# Supplementary material for: Ultracentrifugation versus kit exosome isolation: nanoLC–MS and other tools reveal similar performance biomarkers, but also contaminations
Source: Future Sci OA. 2018 Nov 9;5(1):FSO359. doi: 10.4155/fsoa-2018-0088 (PMC6331754; doi:10.4155/fsoa-2018-0088)
Supplement: Supplementary file 3 [file fsoa-05-359-s3.xlsx]

## Sheet: Glioblastoma
Glioblastoma multiforme (T1018)
Accession nr.	Ultracentrifugation	ΣCoverage	Σ# Proteins	Σ# Unique Peptides	Σ# Peptides		Accession nr.	Total Exosome Isolation Reagent (kit)	ΣCoverage	Σ# Proteins	Σ# Unique Peptides	Σ# Peptides
A4D1E9-2	Isoform 2 of GTP-binding protein 10 OS=Homo sapiens GN=GTPBP10 - [GTPBA_HUMAN]	6.49 %	2	1	1		A4D1E9-2+H3:M40H3:M45I151H3:O31H3:M66H3:M87H3:M108I151H3:O31H3:M129H3:M150I15H3:M236	Isoform 2 of GTP-binding protein 10 OS=Homo sapiens GN=GTPBP10 - [GTPBA_HUMAN]	6.49 %	2	1	1
A4D1U4	Protein LCHN OS=Homo sapiens GN=LCHN PE=1 SV=1 - [LCHN_HUMAN]	8.13 %	1	1	1		A6NCN2	Putative keratin-87 protein OS=Homo sapiens GN=KRT87P PE=5 SV=4 - [KR87P_HUMAN]	26.27 %	1	3	10
A4UGR9-2	Isoform 2 of Xin actin-binding repeat-containing protein 2 OS=Homo sapiens GN=XIRP2 - [XIRP2_HUMAN]	0.60 %	4	1	1		A9QM74	Importin subunit alpha-8 OS=Homo sapiens GN=KPNA7 PE=1 SV=1 - [IMA8_HUMAN]	7.36 %	1	1	1
A6NHC0	Calpain-8 OS=Homo sapiens GN=CAPN8 PE=2 SV=3 - [CAN8_HUMAN]	4.27 %	1	1	1		C9JC47	Putative protein FAM157A OS=Homo sapiens GN=FAM157A PE=3 SV=1 - [F157A_HUMAN]	3.39 %	3	1	1
A6NM62	Leucine-rich repeat-containing protein 53 OS=Homo sapiens GN=LRRC53 PE=4 SV=2 - [LRC53_HUMAN]	0.96 %	1	1	1		O00471	Exocyst complex component 5 OS=Homo sapiens GN=EXOC5 PE=1 SV=1 - [EXOC5_HUMAN]	2.97 %	1	1	1
A6NMY6	Putative annexin A2-like protein OS=Homo sapiens GN=ANXA2P2 PE=5 SV=2 - [AXA2L_HUMAN]	7,67 %	3	2	2		O14925	Mitochondrial import inner membrane translocase subunit Tim23 OS=Homo sapiens GN=TIMM23 PE=1 SV=1 - [TIM23_HUMAN]	10.53 %	1	1	1
A8MUH7-2	Isoform 2 of Putative PDZ domain-containing protein PDZK1P1 OS=Homo sapiens GN=PDZK1P1 - [PDZ1P_HUMAN]	7.84 %	2	1	1		O42043	Endogenous retrovirus group K member 18 Env polyprotein OS=Homo sapiens GN=ERVK-18 PE=1 SV=2 - [ENK18_HUMAN]	6.61 %	1	1	1
E9PAV3	Nascent polypeptide-associated complex subunit alpha, muscle-specific form OS=Homo sapiens GN=NACA PE=1 SV=1 - [NACAM_HUMAN]	1.06 %	1	1	1		O43147-5	Isoform 5 of Small G protein signaling modulator 2 OS=Homo sapiens GN=SGSM2 - [SGSM2_HUMAN]	2.13 %	3	1	1
O00139-2	Isoform 2 of Kinesin-like protein KIF2A OS=Homo sapiens GN=KIF2A - [KIF2A_HUMAN]	6.06 %	5	1	1		O43679-2	Isoform 2 of LIM domain-binding protein 2 OS=Homo sapiens GN=LDB2 - [LDB2_HUMAN]	11.78 %	3	1	1
O00560	Syntenin-1 OS=Homo sapiens GN=SDCBP PE=1 SV=1 - [SDCB1_HUMAN]	13,42 %	3	3	3		O60673-2	Isoform 2 of DNA polymerase zeta catalytic subunit OS=Homo sapiens GN=REV3L - [REV3L_HUMAN]	0.62 %	2	1	1
O14526	F-BAR domain only protein 1 OS=Homo sapiens GN=FCHO1 PE=1 SV=2 - [FCHO1_HUMAN]	1.91 %	1	1	1		O60814	Histone H2B type 1-K OS=Homo sapiens GN=HIST1H2BK PE=1 SV=3 - [H2B1K_HUMAN]	7.14 %	16	1	1
O14610	Guanine nucleotide-binding protein G(I)/G(S)/G(O) subunit gamma-T2 OS=Homo sapiens GN=GNGT2 PE=2 SV=1 - [GBGT2_HUMAN]	28.99 %	1	1	1		O75150-4	Isoform 4 of E3 ubiquitin-protein ligase BRE1B OS=Homo sapiens GN=RNF40 - [BRE1B_HUMAN]	2.11 %	2	1	1
O14672	Disintegrin and metalloproteinase domain-containing protein 10 OS=Homo sapiens GN=ADAM10 PE=1 SV=1 - [ADA10_HUMAN]	1,6 %	2	1	1		O75461-2	Isoform 2 of Transcription factor E2F6 OS=Homo sapiens GN=E2F6 - [E2F6_HUMAN]	9.71 %	3	1	1
O14777	Kinetochore protein NDC80 homolog OS=Homo sapiens GN=NDC80 PE=1 SV=1 - [NDC80_HUMAN]	2.80 %	1	1	1		O75636-2	Isoform 2 of Ficolin-3 OS=Homo sapiens GN=FCN3 - [FCN3_HUMAN]	7.29 %	2	1	1
O15042-2	Isoform 2 of U2 snRNP-associated SURP motif-containing protein OS=Homo sapiens GN=U2SURP - [SR140_HUMAN]	1.85 %	2	1	1		O76081-4	Isoform 3 of Regulator of G-protein signaling 20 OS=Homo sapiens GN=RGS20 - [RGS20_HUMAN]	4.61 %	8	1	1
O15054	Lysine-specific demethylase 6B OS=Homo sapiens GN=KDM6B PE=1 SV=4 - [KDM6B_HUMAN]	2.50 %	2	1	1		O76095-2	Isoform 2 of Protein JTB OS=Homo sapiens GN=JTB - [JTB_HUMAN]	17.09 %	2	1	1
O15072	A disintegrin and metalloproteinase with thrombospondin motifs 3 OS=Homo sapiens GN=ADAMTS3 PE=2 SV=4 - [ATS3_HUMAN]	2,49 %	1	4	4		O94782	Ubiquitin carboxyl-terminal hydrolase 1 OS=Homo sapiens GN=USP1 PE=1 SV=1 - [UBP1_HUMAN]	5.10 %	1	1	1
O15195	Villin-like protein OS=Homo sapiens GN=VILL PE=2 SV=3 - [VILL_HUMAN]	1,64 %	1	1	1		O94967-2	Isoform 2 of WD repeat-containing protein 47 OS=Homo sapiens GN=WDR47 - [WDR47_HUMAN]	5.39 %	4	1	1
O43148	mRNA cap guanine-N7 methyltransferase OS=Homo sapiens GN=RNMT PE=1 SV=1 - [MCES_HUMAN]	4.20 %	2	1	1		O95389	WNT1-inducible-signaling pathway protein 3 OS=Homo sapiens GN=WISP3 PE=1 SV=1 - [WISP3_HUMAN]	3.34 %	5	1	1
O43150-2	Isoform 2 of Arf-GAP with SH3 domain, ANK repeat and PH domain-containing protein 2 OS=Homo sapiens GN=ASAP2 - [ASAP2_HUMAN]	0.83 %	2	1	1		O95785	Protein Wiz OS=Homo sapiens GN=WIZ PE=1 SV=2 - [WIZ_HUMAN]	0.97 %	1	1	1
O43290	U4/U6.U5 tri-snRNP-associated protein 1 OS=Homo sapiens GN=SART1 PE=1 SV=1 - [SNUT1_HUMAN]	1,38 %	1	1	1		P00738	Haptoglobin OS=Homo sapiens GN=HP PE=1 SV=1 - [HPT_HUMAN]	12.56 %	4	5	5
O43766-2	Isoform 2 of Lipoyl synthase, mitochondrial OS=Homo sapiens GN=LIAS - [LIAS_HUMAN]	8.39 %	3	1	1		P01009	Alpha-1-antitrypsin OS=Homo sapiens GN=SERPINA1 PE=1 SV=3 - [A1AT_HUMAN]	15.79 %	3	6	6
O43808	Peroxisomal membrane protein PMP34 OS=Homo sapiens GN=SLC25A17 PE=1 SV=1 - [PM34_HUMAN]	5,86 %	1	1	1		P01011	Alpha-1-antichymotrypsin OS=Homo sapiens GN=SERPINA3 PE=1 SV=2 - [AACT_HUMAN]	4.73 %	1	1	1
O60476	Mannosyl-oligosaccharide 1,2-alpha-mannosidase IB OS=Homo sapiens GN=MAN1A2 PE=1 SV=1 - [MA1A2_HUMAN]	6.71 %	1	1	1		P01019	Angiotensinogen OS=Homo sapiens GN=AGT PE=1 SV=1 - [ANGT_HUMAN]	8.45 %	1	2	2
O60502-3	Isoform 3 of Protein O-GlcNAcase OS=Homo sapiens GN=MGEA5 - [OGA_HUMAN]	1.33 %	4	1	1		P01023	Alpha-2-macroglobulin OS=Homo sapiens GN=A2M PE=1 SV=3 - [A2MG_HUMAN]	2.10 %	1	3	3
O60814	Histone H2B type 1-K OS=Homo sapiens GN=HIST1H2BK PE=1 SV=3 - [H2B1K_HUMAN]	83.33 %	2	0	26		P01024	Complement C3 OS=Homo sapiens GN=C3 PE=1 SV=2 - [CO3_HUMAN]	1.14 %	1	2	2
O75132	Zinc finger BED domain-containing protein 4 OS=Homo sapiens GN=ZBED4 PE=1 SV=2 - [ZBED4_HUMAN]	1.71 %	1	1	1		P01857	Ig gamma-1 chain C region OS=Homo sapiens GN=IGHG1 PE=1 SV=1 - [IGHG1_HUMAN]	6.06 %	3	2	2
O75140-7	Isoform 7 of DEP domain-containing protein 5 OS=Homo sapiens GN=DEPDC5 - [DEPD5_HUMAN]	3.54 %	8	1	1		P02042	Hemoglobin subunit delta OS=Homo sapiens GN=HBD PE=1 SV=2 - [HBD_HUMAN]	9.52 %	2	1	1
O75352	Mannose-P-dolichol utilization defect 1 protein OS=Homo sapiens GN=MPDU1 PE=1 SV=2 - [MPU1_HUMAN]	8.10 %	2	2	2		P02549-2	Isoform 2 of Spectrin alpha chain, erythrocytic 1 OS=Homo sapiens GN=SPTA1 - [SPTA1_HUMAN]	0.62 %	2	1	1
O75367	Core histone macro-H2A.1 OS=Homo sapiens GN=H2AFY PE=1 SV=4 - [H2AY_HUMAN]	27,15 %	4	8	8		P02647	Apolipoprotein A-I OS=Homo sapiens GN=APOA1 PE=1 SV=1 - [APOA1_HUMAN]	34.08 %	1	9	9
O75665-3	Isoform 3 of Oral-facial-digital syndrome 1 protein OS=Homo sapiens GN=OFD1 - [OFD1_HUMAN]	1.85 %	2	1	1		P02671	Fibrinogen alpha chain OS=Homo sapiens GN=FGA PE=1 SV=2 - [FIBA_HUMAN]	4.39 %	2	3	3
O75915	PRA1 family protein 3 OS=Homo sapiens GN=ARL6IP5 PE=1 SV=1 - [PRAF3_HUMAN]	10.64 %	1	1	1		P02679	Fibrinogen gamma chain OS=Homo sapiens GN=FGG PE=1 SV=3 - [FIBG_HUMAN]	4.64 %	2	2	2
O76081-4	Isoform 3 of Regulator of G-protein signaling 20 OS=Homo sapiens GN=RGS20 - [RGS20_HUMAN]	4.61 %	8	1	1		P02766	Transthyretin OS=Homo sapiens GN=TTR PE=1 SV=1 - [TTHY_HUMAN]	9.52 %	1	1	1
O94779-4	Isoform 3 of Contactin-5 OS=Homo sapiens GN=CNTN5 - [CNTN5_HUMAN]	3,07 %	3	1	1		P04406-2	Isoform 2 of Glyceraldehyde-3-phosphate dehydrogenase OS=Homo sapiens GN=GAPDH - [G3P_HUMAN]	8.19 %	2	1	1
O94855	Protein transport protein Sec24D OS=Homo sapiens GN=SEC24D PE=1 SV=2 - [SC24D_HUMAN]	3.88 %	2	1	1		P04908	Histone H2A type 1-B/E OS=Homo sapiens GN=HIST1H2AB PE=1 SV=2 - [H2A1B_HUMAN]	57.69 %	7	2	6
O95336	6-phosphogluconolactonase OS=Homo sapiens GN=PGLS PE=1 SV=2 - [6PGL_HUMAN]	10.85 %	1	1	1		P05067	Amyloid beta A4 protein OS=Homo sapiens GN=APP PE=1 SV=3 - [A4_HUMAN]	7.66 %	11	4	4
O95399	Urotensin-2 OS=Homo sapiens GN=UTS2 PE=1 SV=1 - [UTS2_HUMAN]	6,45 %	3	1	1		P06280	Alpha-galactosidase A OS=Homo sapiens GN=GLA PE=1 SV=1 - [AGAL_HUMAN]	7.23 %	1	1	1
O95429-2	Isoform 2 of BAG family molecular chaperone regulator 4 OS=Homo sapiens GN=BAG4 - [BAG4_HUMAN]	4.99 %	2	1	1		P06702	Protein S100-A9 OS=Homo sapiens GN=S100A9 PE=1 SV=1 - [S10A9_HUMAN]	13.16 %	1	1	1
P00338	L-lactate dehydrogenase A chain OS=Homo sapiens GN=LDHA PE=1 SV=2 - [LDHA_HUMAN]	2.71 %	4	1	1		P07148	Fatty acid-binding protein, liver OS=Homo sapiens GN=FABP1 PE=1 SV=1 - [FABPL_HUMAN]	11.02 %	1	1	1
P01023	Alpha-2-macroglobulin OS=Homo sapiens GN=A2M PE=1 SV=3 - [A2MG_HUMAN]	2.10 %	1	3	3		P07355	Annexin A2 OS=Homo sapiens GN=ANXA2 PE=1 SV=2 - [ANXA2_HUMAN]	4.13 %	2	1	1
P01031	Complement C5 OS=Homo sapiens GN=C5 PE=1 SV=4 - [CO5_HUMAN]	0.60 %	1	1	1		P07948-2	Isoform 2 of Tyrosine-protein kinase Lyn OS=Homo sapiens GN=LYN - [LYN_HUMAN]	3.87 %	2	1	1
P01857	Ig gamma-1 chain C region OS=Homo sapiens GN=IGHG1 PE=1 SV=1 - [IGHG1_HUMAN]	0.0242	3	1	1		P12036	Neurofilament heavy polypeptide OS=Homo sapiens GN=NEFH PE=1 SV=4 - [NFH_HUMAN]	1.75 %	2	1	2
P02458-1	Isoform 1 of Collagen alpha-1(II) chain OS=Homo sapiens GN=COL2A1 - [CO2A1_HUMAN]	2.75 %	2	1	1		P12273	Prolactin-inducible protein OS=Homo sapiens GN=PIP PE=1 SV=1 - [PIP_HUMAN]	6.85 %	1	1	1
P02649	Apolipoprotein E OS=Homo sapiens GN=APOE PE=1 SV=1 - [APOE_HUMAN]	4,73 %	1	1	1		P12544-2	Isoform beta of Granzyme A OS=Homo sapiens GN=GZMA - [GRAA_HUMAN]	12.65 %	2	1	1
P02751	Fibronectin OS=Homo sapiens GN=FN1 PE=1 SV=4 - [FINC_HUMAN]	1,34 %	15	2	2		P13533	Myosin-6 OS=Homo sapiens GN=MYH6 PE=1 SV=5 - [MYH6_HUMAN]	1.19 %	1	1	1
P02771	Alpha-fetoprotein OS=Homo sapiens GN=AFP PE=1 SV=1 - [FETA_HUMAN]	1.15 %	1	1	1		P14222	Perforin-1 OS=Homo sapiens GN=PRF1 PE=1 SV=1 - [PERF_HUMAN]	3.60 %	1	1	1
P02786	Transferrin receptor protein 1 OS=Homo sapiens GN=TFRC PE=1 SV=2 - [TFR1_HUMAN]	1.84 %	1	1	1		P14923	Junction plakoglobin OS=Homo sapiens GN=JUP PE=1 SV=3 - [PLAK_HUMAN]	2.68 %	1	1	1
P04075	Fructose-bisphosphate aldolase A OS=Homo sapiens GN=ALDOA PE=1 SV=2 - [ALDOA_HUMAN]	2.20 %	2	1	1		P15924	Desmoplakin OS=Homo sapiens GN=DSP PE=1 SV=3 - [DESP_HUMAN]	1.04 %	3	1	1
P04406	Glyceraldehyde-3-phosphate dehydrogenase OS=Homo sapiens GN=GAPDH PE=1 SV=3 - [G3P_HUMAN]	0.1672	2	3	3		P16104	Histone H2AX OS=Homo sapiens GN=H2AFX PE=1 SV=2 - [H2AX_HUMAN]	52.45 %	6	1	4
P04843	Dolichyl-diphosphooligosaccharide--protein glycosyltransferase subunit 1 OS=Homo sapiens GN=RPN1 PE=1 SV=1 - [RPN1_HUMAN]	10,71 %	1	5	5		P16520	Guanine nucleotide-binding protein G(I)/G(S)/G(T) subunit beta-3 OS=Homo sapiens GN=GNB3 PE=1 SV=1 - [GBB3_HUMAN]	2.35 %	1	1	1
P04844	Dolichyl-diphosphooligosaccharide--protein glycosyltransferase subunit 2 OS=Homo sapiens GN=RPN2 PE=1 SV=3 - [RPN2_HUMAN]	9,67 %	2	3	3		P20585	DNA mismatch repair protein Msh3 OS=Homo sapiens GN=MSH3 PE=1 SV=4 - [MSH3_HUMAN]	0.88 %	1	1	1
P04908	Histone H2A type 1-B/E OS=Homo sapiens GN=HIST1H2AB PE=1 SV=2 - [H2A1B_HUMAN]	57.69 %	7	2	6		P20930	Filaggrin OS=Homo sapiens GN=FLG PE=1 SV=3 - [FILA_HUMAN]	0.49 %	1	1	1
P05023	Sodium/potassium-transporting ATPase subunit alpha-1 OS=Homo sapiens GN=ATP1A1 PE=1 SV=1 - [AT1A1_HUMAN]	11.83 %	10	9	9		P21246	Pleiotrophin OS=Homo sapiens GN=PTN PE=1 SV=1 - [PTN_HUMAN]	50.00 %	1	9	9
P05109	Protein S100-A8 OS=Homo sapiens GN=S100A8 PE=1 SV=1 - [S10A8_HUMAN]	0.1183	1	1	1		P21926	CD9 antigen OS=Homo sapiens GN=CD9 PE=1 SV=4 - [CD9_HUMAN]	10.96 %	1	1	1
P05141	ADP/ATP translocase 2 OS=Homo sapiens GN=SLC25A5 PE=1 SV=7 - [ADT2_HUMAN]	5.03 %	1	1	1		P23378	Glycine dehydrogenase (decarboxylating), mitochondrial OS=Homo sapiens GN=GLDC PE=1 SV=2 - [GCSP_HUMAN]	2.84 %	1	1	1
P05556	Integrin beta-1 OS=Homo sapiens GN=ITGB1 PE=1 SV=2 - [ITB1_HUMAN]	18.17 %	5	11	11		P35052	Glypican-1 OS=Homo sapiens GN=GPC1 PE=1 SV=2 - [GPC1_HUMAN]	4.12 %	2	2	2
P06241-3	Isoform 3 of Tyrosine-protein kinase Fyn OS=Homo sapiens GN=FYN - [FYN_HUMAN]	4.56 %	1	1	1		P35749-4	Isoform 4 of Myosin-11 OS=Homo sapiens GN=MYH11 - [MYH11_HUMAN]	1.03 %	4	1	1
P06340	HLA class II histocompatibility antigen, DO alpha chain OS=Homo sapiens GN=HLA-DOA PE=1 SV=1 - [DOA_HUMAN]	9.20 %	1	1	1		P42357	Histidine ammonia-lyase OS=Homo sapiens GN=HAL PE=1 SV=1 - [HUTH_HUMAN]	2.74 %	3	1	1
P06733	Alpha-enolase OS=Homo sapiens GN=ENO1 PE=1 SV=2 - [ENOA_HUMAN]	16.36 %	7	5	5		P46013-2	Isoform Short of Proliferation marker protein Ki-67 OS=Homo sapiens GN=MKI67 - [KI67_HUMAN]	0.69 %	2	1	1
P06744	Glucose-6-phosphate isomerase OS=Homo sapiens GN=GPI PE=1 SV=4 - [G6PI_HUMAN]	1,43 %	2	1	1		P47929	Galectin-7 OS=Homo sapiens GN=LGALS7 PE=1 SV=2 - [LEG7_HUMAN]	11.76 %	1	1	1
P06756	Integrin alpha-V OS=Homo sapiens GN=ITGAV PE=1 SV=2 - [ITAV_HUMAN]	1,72 %	3	1	1		P49411	Elongation factor Tu, mitochondrial OS=Homo sapiens GN=TUFM PE=1 SV=2 - [EFTU_HUMAN]	5.97 %	1	1	1
P06899	Histone H2B type 1-J OS=Homo sapiens GN=HIST1H2BJ PE=1 SV=3 - [H2B1J_HUMAN]	83.33 %	3	1	26		P49619-3	Isoform 3 of Diacylglycerol kinase gamma OS=Homo sapiens GN=DGKG - [DGKG_HUMAN]	2.26 %	3	1	1
P07195	L-lactate dehydrogenase B chain OS=Homo sapiens GN=LDHB PE=1 SV=2 - [LDHB_HUMAN]	2,69 %	1	1	1		P51815-2	Isoform 2 of Zinc finger protein 75D OS=Homo sapiens GN=ZNF75D - [ZN75D_HUMAN]	5.30 %	2	1	1
P07237	Protein disulfide-isomerase OS=Homo sapiens GN=P4HB PE=1 SV=3 - [PDIA1_HUMAN]	7.48 %	1	1	1		P53041	Serine/threonine-protein phosphatase 5 OS=Homo sapiens GN=PPP5C PE=1 SV=1 - [PPP5_HUMAN]	3.81 %	1	1	1
P07339	Cathepsin D OS=Homo sapiens GN=CTSD PE=1 SV=1 - [CATD_HUMAN]	1,94 %	1	1	1		P54289-4	Isoform 4 of Voltage-dependent calcium channel subunit alpha-2/delta-1 OS=Homo sapiens GN=CACNA2D1 - [CA2D1_HUMAN]	1.11 %	5	1	1
P07355	Annexin A2 OS=Homo sapiens GN=ANXA2 PE=1 SV=2 - [ANXA2_HUMAN]	30,97 %	3	8	8		P56715	Oxygen-regulated protein 1 OS=Homo sapiens GN=RP1 PE=1 SV=1 - [RP1_HUMAN]	1.02 %	1	1	1
P07477	Trypsin-1 OS=Homo sapiens GN=PRSS1 PE=1 SV=1 - [TRY1_HUMAN]	7,29 %	5	2	2		P57679	Ellis-van Creveld syndrome protein OS=Homo sapiens GN=EVC PE=1 SV=1 - [EVC_HUMAN]	0.91 %	1	1	1
P07910	Heterogeneous nuclear ribonucleoproteins C1/C2 OS=Homo sapiens GN=HNRNPC PE=1 SV=4 - [HNRPC_HUMAN]	2.94 %	1	1	1		P58107	Epiplakin OS=Homo sapiens GN=EPPK1 PE=1 SV=2 - [EPIPL_HUMAN]	3.06 %	1	1	1
P08133	Annexin A6 OS=Homo sapiens GN=ANXA6 PE=1 SV=3 - [ANXA6_HUMAN]	28,83 %	2	16	16		P60709	Actin, cytoplasmic 1 OS=Homo sapiens GN=ACTB PE=1 SV=1 - [ACTB_HUMAN]	2.93 %	7	1	1
P08195	4F2 cell-surface antigen heavy chain OS=Homo sapiens GN=SLC3A2 PE=1 SV=3 - [4F2_HUMAN]	1,9 %	4	1	1		P62805	Histone H4 OS=Homo sapiens GN=HIST1H4A PE=1 SV=2 - [H4_HUMAN]	11.65 %	1	1	1
P08758	Annexin A5 OS=Homo sapiens GN=ANXA5 PE=1 SV=2 - [ANXA5_HUMAN]	60.31 %	1	18	18		P68104-2	Isoform 2 of Elongation factor 1-alpha 1 OS=Homo sapiens GN=EEF1A1 - [EF1A1_HUMAN]	1.81 %	4	1	1
P08962	CD63 antigen OS=Homo sapiens GN=CD63 PE=1 SV=2 - [CD63_HUMAN]	5,04 %	3	1	1		P78362	SRSF protein kinase 2 OS=Homo sapiens GN=SRPK2 PE=1 SV=3 - [SRPK2_HUMAN]	2.91 %	2	1	1
P09038	Fibroblast growth factor 2 OS=Homo sapiens GN=FGF2 PE=1 SV=3 - [FGF2_HUMAN]	2,43 %	4	1	1		Q01538	Myelin transcription factor 1 OS=Homo sapiens GN=MYT1 PE=1 SV=2 - [MYT1_HUMAN]	2.50 %	2	1	1
P09525	Annexin A4 OS=Homo sapiens GN=ANXA4 PE=1 SV=4 - [ANXA4_HUMAN]	12,54 %	2	3	3		Q01813-2	Isoform 2 of ATP-dependent 6-phosphofructokinase, platelet type OS=Homo sapiens GN=PFKP - [PFKAP_HUMAN]	5.80 %	2	1	1
P0C0S5	Histone H2A.Z OS=Homo sapiens GN=H2AFZ PE=1 SV=2 - [H2AZ_HUMAN]	56.25 %	6	5	7		Q02413	Desmoglein-1 OS=Homo sapiens GN=DSG1 PE=1 SV=2 - [DSG1_HUMAN]	2.10 %	1	1	1
P0CG48	Polyubiquitin-C OS=Homo sapiens GN=UBC PE=1 SV=3 - [UBC_HUMAN]	91.97 %	4	6	6		Q06136-2	Isoform 2 of 3-ketodihydrosphingosine reductase OS=Homo sapiens GN=KDSR - [KDSR_HUMAN]	8.21 %	2	1	1
P10412	Histone H1.4 OS=Homo sapiens GN=HIST1H1E PE=1 SV=2 - [H14_HUMAN]	33,33 %	4	1	9		Q08380	Galectin-3-binding protein OS=Homo sapiens GN=LGALS3BP PE=1 SV=1 - [LG3BP_HUMAN]	16.92 %	1	7	7
P10909	Clusterin OS=Homo sapiens GN=CLU PE=1 SV=1 - [CLUS_HUMAN]	12,25 %	5	3	3		Q09666	Neuroblast differentiation-associated protein AHNAK OS=Homo sapiens GN=AHNAK PE=1 SV=2 - [AHNK_HUMAN]	0.42 %	1	1	1
P11021	78 kDa glucose-regulated protein OS=Homo sapiens GN=HSPA5 PE=1 SV=2 - [GRP78_HUMAN]	3.67 %	3	2	2		Q13217	DnaJ homolog subfamily C member 3 OS=Homo sapiens GN=DNAJC3 PE=1 SV=1 - [DNJC3_HUMAN]	1.79 %	1	1	1
P11055	Myosin-3 OS=Homo sapiens GN=MYH3 PE=1 SV=3 - [MYH3_HUMAN]	0.52 %	1	1	1		Q13867	Bleomycin hydrolase OS=Homo sapiens GN=BLMH PE=1 SV=1 - [BLMH_HUMAN]	2.42 %	1	1	1
P11142	Heat shock cognate 71 kDa protein OS=Homo sapiens GN=HSPA8 PE=1 SV=1 - [HSP7C_HUMAN]	6,81 %	3	3	3		Q13976	cGMP-dependent protein kinase 1 OS=Homo sapiens GN=PRKG1 PE=1 SV=3 - [KGP1_HUMAN]	1.64 %	1	1	1
P11166	Solute carrier family 2, facilitated glucose transporter member 1 OS=Homo sapiens GN=SLC2A1 PE=1 SV=2 - [GTR1_HUMAN]	1,63 %	1	1	1		Q15054-3	Isoform 3 of DNA polymerase delta subunit 3 OS=Homo sapiens GN=POLD3 - [DPOD3_HUMAN]	12.50 %	3	1	1
P11279	Lysosome-associated membrane glycoprotein 1 OS=Homo sapiens GN=LAMP1 PE=1 SV=3 - [LAMP1_HUMAN]	15,11 %	2	7	7		Q15057	Arf-GAP with coiled-coil, ANK repeat and PH domain-containing protein 2 OS=Homo sapiens GN=ACAP2 PE=1 SV=3 - [ACAP2_HUMAN]	1.03 %	1	1	1
P11532	Dystrophin OS=Homo sapiens GN=DMD PE=1 SV=3 - [DMD_HUMAN]	0,19 %	1	1	1		Q15111	Inactive phospholipase C-like protein 1 OS=Homo sapiens GN=PLCL1 PE=1 SV=3 - [PLCL1_HUMAN]	1.19 %	1	1	1
P11586	C-1-tetrahydrofolate synthase, cytoplasmic OS=Homo sapiens GN=MTHFD1 PE=1 SV=3 - [C1TC_HUMAN]	1.93 %	1	1	1		Q15149-7	Isoform 7 of Plectin OS=Homo sapiens GN=PLEC - [PLEC_HUMAN]	0.51 %	9	1	1
P12036	Neurofilament heavy polypeptide OS=Homo sapiens GN=NEFH PE=1 SV=4 - [NFH_HUMAN]	1.75 %	2	1	2		Q15303-4	Isoform JM-B CYT-2 of Receptor tyrosine-protein kinase erbB-4 OS=Homo sapiens GN=ERBB4 - [ERBB4_HUMAN]	0.70 %	4	1	1
P13473	Lysosome-associated membrane glycoprotein 2 OS=Homo sapiens GN=LAMP2 PE=1 SV=2 - [LAMP2_HUMAN]	3,66 %	3	2	2		Q15643	Thyroid receptor-interacting protein 11 OS=Homo sapiens GN=TRIP11 PE=1 SV=3 - [TRIPB_HUMAN]	0.45 %	1	1	1
P13591-5	Isoform 5 of Neural cell adhesion molecule 1 OS=Homo sapiens GN=NCAM1 - [NCAM1_HUMAN]	1.05 %	5	1	1		Q15772-1	Isoform 1 of Striated muscle preferentially expressed protein kinase OS=Homo sapiens GN=SPEG - [SPEG_HUMAN]	0.81 %	2	1	1
P13637	Sodium/potassium-transporting ATPase subunit alpha-3 OS=Homo sapiens GN=ATP1A3 PE=1 SV=3 - [AT1A3_HUMAN]	4.64 %	10	4	4		Q15772-3	Isoform 2 of Striated muscle preferentially expressed protein kinase OS=Homo sapiens GN=SPEG - [SPEG_HUMAN]	11.76 %	3	1	1
P13667	Protein disulfide-isomerase A4 OS=Homo sapiens GN=PDIA4 PE=1 SV=2 - [PDIA4_HUMAN]	17,52 %	1	12	12		Q16777	Histone H2A type 2-C OS=Homo sapiens GN=HIST2H2AC PE=1 SV=4 - [H2A2C_HUMAN]	61.24 %	4	3	6
P14314	Glucosidase 2 subunit beta OS=Homo sapiens GN=PRKCSH PE=1 SV=2 - [GLU2B_HUMAN]	5,68 %	2	3	3		Q16821	Protein phosphatase 1 regulatory subunit 3A OS=Homo sapiens GN=PPP1R3A PE=1 SV=3 - [PPR3A_HUMAN]	3.48 %	1	1	1
P14618	Pyruvate kinase PKM OS=Homo sapiens GN=PKM PE=1 SV=4 - [KPYM_HUMAN]	3,95 %	3	2	2		Q29980-2	Isoform 2 of MHC class I polypeptide-related sequence B OS=Homo sapiens GN=MICB - [MICB_HUMAN]	5.88 %	2	1	1
P14625	Endoplasmin OS=Homo sapiens GN=HSP90B1 PE=1 SV=1 - [ENPL_HUMAN]	5,98 %	1	3	3		Q2M3D2	Exocyst complex component 3-like protein 2 OS=Homo sapiens GN=EXOC3L2 PE=2 SV=1 - [EX3L2_HUMAN]	4.40 %	1	1	1
P15153	Ras-related C3 botulinum toxin substrate 2 OS=Homo sapiens GN=RAC2 PE=1 SV=1 - [RAC2_HUMAN]	5,21 %	4	1	1		Q32M92-2	Isoform 2 of Uncharacterized protein C15orf32 OS=Homo sapiens GN=C15orf32 - [CO032_HUMAN]	13.33 %	2	1	1
P15531	Nucleoside diphosphate kinase A OS=Homo sapiens GN=NME1 PE=1 SV=1 - [NDKA_HUMAN]	7,89 %	4	1	1		Q3B820-2	Isoform 2 of Protein FAM161A OS=Homo sapiens GN=FAM161A - [F161A_HUMAN]	4.54 %	3	1	1
P16104	Histone H2AX OS=Homo sapiens GN=H2AFX PE=1 SV=2 - [H2AX_HUMAN]	58.04 %	2	2	9		Q53EL9-2	Isoform 2 of Seizure protein 6 homolog OS=Homo sapiens GN=SEZ6 - [SEZ6_HUMAN]	2.76 %	2	1	1
P16401	Histone H1.5 OS=Homo sapiens GN=HIST1H1B PE=1 SV=3 - [H15_HUMAN]	32,3 %	1	9	10		Q562E7-4	Isoform 4 of WD repeat-containing protein 81 OS=Homo sapiens GN=WDR81 - [WDR81_HUMAN]	0.66 %	2	1	1
P16403	Histone H1.2 OS=Homo sapiens GN=HIST1H1C PE=1 SV=2 - [H12_HUMAN]	34,27 %	4	1	9		Q5FWF5-2	Isoform 2 of N-acetyltransferase ESCO1 OS=Homo sapiens GN=ESCO1 - [ESCO1_HUMAN]	1.85 %	2	1	1
P16885	1-phosphatidylinositol 4,5-bisphosphate phosphodiesterase gamma-2 OS=Homo sapiens GN=PLCG2 PE=1 SV=4 - [PLCG2_HUMAN]	1,5 %	1	1	1		Q5JSL3	Dedicator of cytokinesis protein 11 OS=Homo sapiens GN=DOCK11 PE=1 SV=2 - [DOC11_HUMAN]	1.83 %	1	1	1
P17096	High mobility group protein HMG-I/HMG-Y OS=Homo sapiens GN=HMGA1 PE=1 SV=3 - [HMGA1_HUMAN]	56,07 %	2	1	3		Q5JVS0-2	Isoform 2 of Intracellular hyaluronan-binding protein 4 OS=Homo sapiens GN=HABP4 - [HABP4_HUMAN]	6.82 %	2	1	1
P17096-2	Isoform HMG-Y of High mobility group protein HMG-I/HMG-Y OS=Homo sapiens GN=HMGA1 - [HMGA1_HUMAN]	51,04 %	1	1	3		Q5R372-2	Isoform 2 of Rab GTPase-activating protein 1-like OS=Homo sapiens GN=RABGAP1L - [RBG1L_HUMAN]	4.96 %	4	1	1
P17600-2	Isoform IB of Synapsin-1 OS=Homo sapiens GN=SYN1 - [SYN1_HUMAN]	3.59 %	2	1	1		Q5RHP9-3	Isoform 3 of Glutamate-rich protein 3 OS=Homo sapiens GN=ERICH3 - [ERIC3_HUMAN]	3.56 %	2	1	1
P17677	Neuromodulin OS=Homo sapiens GN=GAP43 PE=1 SV=1 - [NEUM_HUMAN]	18.49 %	2	2	2		Q5T0N5-3	Isoform 3 of Formin-binding protein 1-like OS=Homo sapiens GN=FNBP1L - [FBP1L_HUMAN]	3.11 %	5	1	1
P18858-3	Isoform 3 of DNA ligase 1 OS=Homo sapiens GN=LIG1 - [DNLI1_HUMAN]	2.25 %	2	1	1		Q5T655	Cilia- and flagella-associated protein 58 OS=Homo sapiens GN=CFAP58 PE=1 SV=1 - [CFA58_HUMAN]	0.80 %	1	1	1
P19338	Nucleolin OS=Homo sapiens GN=NCL PE=1 SV=3 - [NUCL_HUMAN]	13,66 %	1	9	9		Q5T7W0-2	Isoform 2 of Zinc finger protein 618 OS=Homo sapiens GN=ZNF618 - [ZN618_HUMAN]	1.28 %	3	1	1
P20671	Histone H2A type 1-D OS=Homo sapiens GN=HIST1H2AD PE=1 SV=2 - [H2A1D_HUMAN]	63.85 %	2	1	11		Q5T890	DNA excision repair protein ERCC-6-like 2 OS=Homo sapiens GN=ERCC6L2 PE=1 SV=2 - [ER6L2_HUMAN]	0.83 %	1	1	1
P20936-3	Isoform 3 of Ras GTPase-activating protein 1 OS=Homo sapiens GN=RASA1 - [RASA1_HUMAN]	3.71 %	4	1	1		Q5T9A4	ATPase family AAA domain-containing protein 3B OS=Homo sapiens GN=ATAD3B PE=1 SV=1 - [ATD3B_HUMAN]	3.40 %	1	1	1
P21246	Pleiotrophin OS=Homo sapiens GN=PTN PE=1 SV=1 - [PTN_HUMAN]	50.00 %	1	9	9		Q5TGZ0	MICOS complex subunit MIC10 OS=Homo sapiens GN=MINOS1 PE=1 SV=1 - [MIC10_HUMAN]	41.03 %	1	1	1
P21589	5'-nucleotidase OS=Homo sapiens GN=NT5E PE=1 SV=1 - [5NTD_HUMAN]	14,29 %	2	6	6		Q5VU13	V-set and immunoglobulin domain-containing protein 8 OS=Homo sapiens GN=VSIG8 PE=2 SV=1 - [VSIG8_HUMAN]	10.14 %	1	1	1
P21926	CD9 antigen OS=Homo sapiens GN=CD9 PE=1 SV=4 - [CD9_HUMAN]	26.32 %	1	7	7		Q63HN8	E3 ubiquitin-protein ligase RNF213 OS=Homo sapiens GN=RNF213 PE=1 SV=3 - [RN213_HUMAN]	0.35 %	2	1	1
P22234	Multifunctional protein ADE2 OS=Homo sapiens GN=PAICS PE=1 SV=3 - [PUR6_HUMAN]	2.59 %	1	1	1		Q68DI1	Zinc finger protein 776 OS=Homo sapiens GN=ZNF776 PE=1 SV=2 - [ZN776_HUMAN]	1.93 %	1	1	1
P23284	Peptidyl-prolyl cis-trans isomerase B OS=Homo sapiens GN=PPIB PE=1 SV=2 - [PPIB_HUMAN]	19.44 %	1	4	4		Q6L9W6	Beta-1,4-N-acetylgalactosaminyltransferase 3 OS=Homo sapiens GN=B4GALNT3 PE=1 SV=2 - [B4GN3_HUMAN]	0.90 %	1	1	1
P23528	Cofilin-1 OS=Homo sapiens GN=CFL1 PE=1 SV=3 - [COF1_HUMAN]	16.87 %	1	1	1		Q6NXT2	Histone H3.3C OS=Homo sapiens GN=H3F3C PE=1 SV=3 - [H3C_HUMAN]	11.11 %	5	2	2
P26006	Integrin alpha-3 OS=Homo sapiens GN=ITGA3 PE=1 SV=5 - [ITA3_HUMAN]	2.85 %	2	3	3		Q6P2Q9	Pre-mRNA-processing-splicing factor 8 OS=Homo sapiens GN=PRPF8 PE=1 SV=2 - [PRP8_HUMAN]	0.90 %	1	1	1
P26038	Moesin OS=Homo sapiens GN=MSN PE=1 SV=3 - [MOES_HUMAN]	12,48 %	2	3	7		Q6PF05-2	Isoform 2 of Tetratricopeptide repeat protein 23-like OS=Homo sapiens GN=TTC23L - [TT23L_HUMAN]	6.27 %	1	1	1
P27797	Calreticulin OS=Homo sapiens GN=CALR PE=1 SV=1 - [CALR_HUMAN]	24.94 %	1	8	8		Q6UWB4-2	Isoform 2 of Serine protease 55 OS=Homo sapiens GN=PRSS55 - [PRS55_HUMAN]	6.52 %	2	1	1
P27824	Calnexin OS=Homo sapiens GN=CANX PE=1 SV=2 - [CALX_HUMAN]	15.37 %	3	6	6		Q6V0I7-3	Isoform 3 of Protocadherin Fat 4 OS=Homo sapiens GN=FAT4 - [FAT4_HUMAN]	0.54 %	2	1	1
P28335	5-hydroxytryptamine receptor 2C OS=Homo sapiens GN=HTR2C PE=1 SV=1 - [5HT2C_HUMAN]	9.39 %	1	1	1		Q6YBV0-2	Isoform 2 of Proton-coupled amino acid transporter 4 OS=Homo sapiens GN=SLC36A4 - [S36A4_HUMAN]	6.23 %	2	1	1
P29371	Neuromedin-K receptor OS=Homo sapiens GN=TACR3 PE=1 SV=1 - [NK3R_HUMAN]	4.09 %	1	1	1		Q6ZU64	Cilia- and flagella-associated protein 65 OS=Homo sapiens GN=CFAP65 PE=1 SV=2 - [CFA65_HUMAN]	1.09 %	1	1	1
P29401	Transketolase OS=Homo sapiens GN=TKT PE=1 SV=3 - [TKT_HUMAN]	1.12 %	1	1	1		Q6ZV50-3	Isoform 3 of DNA-binding protein RFX8 OS=Homo sapiens GN=RFX8 - [RFX8_HUMAN]	8.03 %	2	1	1
P29508	Serpin B3 OS=Homo sapiens GN=SERPINB3 PE=1 SV=2 - [SPB3_HUMAN]	2,56 %	2	1	1		Q709C8-4	Isoform 4 of Vacuolar protein sorting-associated protein 13C OS=Homo sapiens GN=VPS13C - [VP13C_HUMAN]	0.33 %	4	1	1
P29966	Myristoylated alanine-rich C-kinase substrate OS=Homo sapiens GN=MARCKS PE=1 SV=4 - [MARCS_HUMAN]	19.88 %	1	3	3		Q7L8L6	FAST kinase domain-containing protein 5, mitochondrial OS=Homo sapiens GN=FASTKD5 PE=1 SV=1 - [FAKD5_HUMAN]	2.62 %	1	1	1
P30040	Endoplasmic reticulum resident protein 29 OS=Homo sapiens GN=ERP29 PE=1 SV=4 - [ERP29_HUMAN]	3,83 %	1	1	1		Q7Z7A1	Centriolin OS=Homo sapiens GN=CNTRL PE=1 SV=2 - [CNTRL_HUMAN]	0.43 %	1	1	1
P30101	Protein disulfide-isomerase A3 OS=Homo sapiens GN=PDIA3 PE=1 SV=4 - [PDIA3_HUMAN]	28.91 %	1	10	10		Q86UW7-3	Isoform 3 of Calcium-dependent secretion activator 2 OS=Homo sapiens GN=CADPS2 - [CAPS2_HUMAN]	1.60 %	3	1	1
P31946-2	Isoform Short of 14-3-3 protein beta/alpha OS=Homo sapiens GN=YWHAB - [1433B_HUMAN]	8.20 %	2	1	1		Q86W11-3	Isoform 2 of Zinc finger and SCAN domain-containing protein 30 OS=Homo sapiens GN=ZSCAN30 - [ZSC30_HUMAN]	9.95 %	2	1	1
P33176	Kinesin-1 heavy chain OS=Homo sapiens GN=KIF5B PE=1 SV=1 - [KINH_HUMAN]	1,35 %	1	1	1		Q86XE0	Sorting nexin-32 OS=Homo sapiens GN=SNX32 PE=1 SV=1 - [SNX32_HUMAN]	4.96 %	1	1	1
P35030-5	Isoform 5 of Trypsin-3 OS=Homo sapiens GN=PRSS3 - [TRY3_HUMAN]	3,33 %	6	1	1		Q8IWA5-3	Isoform 3 of Choline transporter-like protein 2 OS=Homo sapiens GN=SLC44A2 - [CTL2_HUMAN]	4.55 %	3	1	1
P35241	Radixin OS=Homo sapiens GN=RDX PE=1 SV=1 - [RADI_HUMAN]	10,29 %	5	2	6		Q8IYB7-4	Isoform 4 of DIS3-like exonuclease 2 OS=Homo sapiens GN=DIS3L2 - [DI3L2_HUMAN]	7.23 %	5	1	1
P35613	Basigin OS=Homo sapiens GN=BSG PE=1 SV=2 - [BASI_HUMAN]	10,65 %	4	3	3		Q8IYF3-2	Isoform 2 of Testis-expressed protein 11 OS=Homo sapiens GN=TEX11 - [TEX11_HUMAN]	2.93 %	3	1	1
P36871-3	Isoform 3 of Phosphoglucomutase-1 OS=Homo sapiens GN=PGM1 - [PGM1_HUMAN]	11,51 %	3	1	1		Q8N0Z3	Spindle and centriole-associated protein 1 OS=Homo sapiens GN=SPICE1 PE=1 SV=1 - [SPICE_HUMAN]	1.40 %	1	1	1
P39656	Dolichyl-diphosphooligosaccharide--protein glycosyltransferase 48 kDa subunit OS=Homo sapiens GN=DDOST PE=1 SV=4 - [OST48_HUMAN]	10.09 %	3	3	3		Q8N945-2	Isoform 2 of PRELI domain-containing protein 2 OS=Homo sapiens GN=PRELID2 - [PRLD2_HUMAN]	11.49 %	3	1	1
P39880-6	Isoform 7 of Homeobox protein cut-like 1 OS=Homo sapiens GN=CUX1 - [CUX1_HUMAN]	1.63 %	2	1	1		Q8NCU1-2	Isoform 2 of Putative uncharacterized protein encoded by LINC00521 OS=Homo sapiens GN=LINC00521 - [CN048_HUMAN]	8.06 %	2	1	1
P40926-2	Isoform 2 of Malate dehydrogenase, mitochondrial OS=Homo sapiens GN=MDH2 - [MDHM_HUMAN]	6,42 %	2	1	1		Q8NDX5-2	Isoform 2 of Polyhomeotic-like protein 3 OS=Homo sapiens GN=PHC3 - [PHC3_HUMAN]	1.04 %	3	1	1
P42345	Serine/threonine-protein kinase mTOR OS=Homo sapiens GN=MTOR PE=1 SV=1 - [MTOR_HUMAN]	1,49 %	1	1	1		Q8NEG4-2	Isoform 2 of Protein FAM83F OS=Homo sapiens GN=FAM83F - [FA83F_HUMAN]	4.52 %	2	1	1
P43003	Excitatory amino acid transporter 1 OS=Homo sapiens GN=SLC1A3 PE=1 SV=1 - [EAA1_HUMAN]	2.21 %	2	1	1		Q8NEK8	Protein FAM46D OS=Homo sapiens GN=FAM46D PE=1 SV=1 - [FA46D_HUMAN]	5.14 %	1	1	1
P47929	Galectin-7 OS=Homo sapiens GN=LGALS7 PE=1 SV=2 - [LEG7_HUMAN]	25.00 %	1	3	3		Q8NF91	Nesprin-1 OS=Homo sapiens GN=SYNE1 PE=1 SV=4 - [SYNE1_HUMAN]	0.13 %	1	1	1
P48067	Sodium- and chloride-dependent glycine transporter 1 OS=Homo sapiens GN=SLC6A9 PE=1 SV=3 - [SC6A9_HUMAN]	1.27 %	1	1	1		Q8NHS4-2	Isoform 2 of Clathrin heavy chain linker domain-containing protein 1 OS=Homo sapiens GN=CLHC1 - [CLHC1_HUMAN]	4.31 %	2	1	1
P48509	CD151 antigen OS=Homo sapiens GN=CD151 PE=1 SV=3 - [CD151_HUMAN]	3.56 %	1	1	1		Q8TB40	Protein ABHD4 OS=Homo sapiens GN=ABHD4 PE=2 SV=1 - [ABHD4_HUMAN]	5.85 %	1	1	1
P48741	Putative heat shock 70 kDa protein 7 OS=Homo sapiens GN=HSPA7 PE=5 SV=2 - [HSP77_HUMAN]	3.54 %	8	1	1		Q8WVT3	Trafficking protein particle complex subunit 12 OS=Homo sapiens GN=TRAPPC12 PE=1 SV=3 - [TPC12_HUMAN]	3.13 %	1	1	1
P49006	MARCKS-related protein OS=Homo sapiens GN=MARCKSL1 PE=1 SV=2 - [MRP_HUMAN]	7.69 %	1	1	1		Q8WWL7	G2/mitotic-specific cyclin-B3 OS=Homo sapiens GN=CCNB3 PE=1 SV=2 - [CCNB3_HUMAN]	1.15 %	1	1	1
P49640-2	Isoform 2 of Homeobox even-skipped homolog protein 1 OS=Homo sapiens GN=EVX1 - [EVX1_HUMAN]	9.78 %	3	1	1		Q8WWZ8-2	Isoform 2 of Oncoprotein-induced transcript 3 protein OS=Homo sapiens GN=OIT3 - [OIT3_HUMAN]	11.21 %	2	1	1
P49755	Transmembrane emp24 domain-containing protein 10 OS=Homo sapiens GN=TMED10 PE=1 SV=2 - [TMEDA_HUMAN]	4,11 %	1	1	1		Q8WXI7	Mucin-16 OS=Homo sapiens GN=MUC16 PE=1 SV=3 - [MUC16_HUMAN]	0.32 %	1	1	1
P49840	Glycogen synthase kinase-3 alpha OS=Homo sapiens GN=GSK3A PE=1 SV=2 - [GSK3A_HUMAN]	2.07 %	1	1	1		Q8WYK1	Contactin-associated protein-like 5 OS=Homo sapiens GN=CNTNAP5 PE=2 SV=1 - [CNTP5_HUMAN]	0.54 %	1	1	1
P50991-2	Isoform 2 of T-complex protein 1 subunit delta OS=Homo sapiens GN=CCT4 - [TCPD_HUMAN]	1.57 %	2	1	1		Q8WZ42-3	Isoform 3 of Titin OS=Homo sapiens GN=TTN - [TITIN_HUMAN]	0.09 %	11	1	1
P51674	Neuronal membrane glycoprotein M6-a OS=Homo sapiens GN=GPM6A PE=1 SV=2 - [GPM6A_HUMAN]	8.99 %	3	2	2		Q92564-3	Isoform 3 of DCN1-like protein 4 OS=Homo sapiens GN=DCUN1D4 - [DCNL4_HUMAN]	7.14 %	1	1	1
P51843-2	Isoform 2 of Nuclear receptor subfamily 0 group B member 1 OS=Homo sapiens GN=NR0B1 - [NR0B1_HUMAN]	1.75 %	2	1	1		Q92614	Unconventional myosin-XVIIIa OS=Homo sapiens GN=MYO18A PE=1 SV=3 - [MY18A_HUMAN]	0.54 %	1	1	1
P53985	Monocarboxylate transporter 1 OS=Homo sapiens GN=SLC16A1 PE=1 SV=3 - [MOT1_HUMAN]	8.00 %	2	2	2		Q92731-3	Isoform 3 of Estrogen receptor beta OS=Homo sapiens GN=ESR2 - [ESR2_HUMAN]	4.02 %	9	1	1
P53999	Activated RNA polymerase II transcriptional coactivator p15 OS=Homo sapiens GN=SUB1 PE=1 SV=3 - [TCP4_HUMAN]	18.90 %	1	1	1		Q92782-3	Isoform 3 of Zinc finger protein neuro-d4 OS=Homo sapiens GN=DPF1 - [DPF1_HUMAN]	8.13 %	2	1	1
P54709	Sodium/potassium-transporting ATPase subunit beta-3 OS=Homo sapiens GN=ATP1B3 PE=1 SV=1 - [AT1B3_HUMAN]	12,54 %	2	3	3		Q92784-2	Isoform 2 of Zinc finger protein DPF3 OS=Homo sapiens GN=DPF3 - [DPF3_HUMAN]	7.84 %	4	1	1
P55060	Exportin-2 OS=Homo sapiens GN=CSE1L PE=1 SV=3 - [XPO2_HUMAN]	0.82 %	3	1	1		Q96CW1-2	Isoform 2 of AP-2 complex subunit mu OS=Homo sapiens GN=AP2M1 - [AP2M1_HUMAN]	5.08 %	2	1	1
P57053	Histone H2B type F-S OS=Homo sapiens GN=H2BFS PE=1 SV=2 - [H2BFS_HUMAN]	83,33 %	2	1	27		Q96DM1	PiggyBac transposable element-derived protein 4 OS=Homo sapiens GN=PGBD4 PE=2 SV=3 - [PGBD4_HUMAN]	3.42 %	1	1	1
P58107	Epiplakin OS=Homo sapiens GN=EPPK1 PE=1 SV=2 - [EPIPL_HUMAN]	7.39 %	1	3	3		Q96G01	Protein bicaudal D homolog 1 OS=Homo sapiens GN=BICD1 PE=1 SV=3 - [BICD1_HUMAN]	2.05 %	1	1	1
P58872-3	Isoform 3 of Rhomboid-related protein 3 OS=Homo sapiens GN=RHBDL3 - [RHBL3_HUMAN]	5.05 %	1	1	1		Q96HA9-2	Isoform 2 of Peroxisomal membrane protein 11C OS=Homo sapiens GN=PEX11G - [PX11C_HUMAN]	8.19 %	2	1	1
P58876	Histone H2B type 1-D OS=Homo sapiens GN=HIST1H2BD PE=1 SV=2 - [H2B1D_HUMAN]	83,33 %	4	1	30		Q96HS1-2	Isoform 2 of Serine/threonine-protein phosphatase PGAM5, mitochondrial OS=Homo sapiens GN=PGAM5 - [PGAM5_HUMAN]	4.71 %	2	1	1
P60033	CD81 antigen OS=Homo sapiens GN=CD81 PE=1 SV=1 - [CD81_HUMAN]	25.00 %	1	3	3		Q96KK5	Histone H2A type 1-H OS=Homo sapiens GN=HIST1H2AH PE=1 SV=3 - [H2A1H_HUMAN]	30.47 %	18	2	2
P60709	Actin, cytoplasmic 1 OS=Homo sapiens GN=ACTB PE=1 SV=1 - [ACTB_HUMAN]	0.2027	13	6	6		Q96NH3	Protein broad-minded OS=Homo sapiens GN=TBC1D32 PE=2 SV=4 - [BROMI_HUMAN]	0.56 %	2	1	1
P62158	Calmodulin OS=Homo sapiens GN=CALM1 PE=1 SV=2 - [CALM_HUMAN]	20.13 %	1	1	1		Q96P56-2	Isoform 2 of Cation channel sperm-associated protein 2 OS=Homo sapiens GN=CATSPER2 - [CTSR2_HUMAN]	4.92 %	2	1	1
P62258	14-3-3 protein epsilon OS=Homo sapiens GN=YWHAE PE=1 SV=1 - [1433E_HUMAN]	12.16 %	1	2	2		Q96RL7-3	Isoform 3 of Vacuolar protein sorting-associated protein 13A OS=Homo sapiens GN=VPS13A - [VP13A_HUMAN]	0.70 %	1	1	1
P62314	Small nuclear ribonucleoprotein Sm D1 OS=Homo sapiens GN=SNRPD1 PE=1 SV=1 - [SMD1_HUMAN]	16.81 %	1	1	1		Q99943	1-acyl-sn-glycerol-3-phosphate acyltransferase alpha OS=Homo sapiens GN=AGPAT1 PE=1 SV=2 - [PLCA_HUMAN]	3.53 %	1	1	1
P62508-4	Isoform 4 of Estrogen-related receptor gamma OS=Homo sapiens GN=ESRRG - [ERR3_HUMAN]	1,52 %	1	1	1		Q9BQE3	Tubulin alpha-1C chain OS=Homo sapiens GN=TUBA1C PE=1 SV=1 - [TBA1C_HUMAN]
P62805	Histone H4 OS=Homo sapiens GN=HIST1H4A PE=1 SV=2 - [H4_HUMAN]	0.6893	1	14	14		Q9BR84	Zinc finger protein 559 OS=Homo sapiens GN=ZNF559 PE=1 SV=1 - [ZN559_HUMAN]	4.52 %	2	1	1
P68104	Elongation factor 1-alpha 1 OS=Homo sapiens GN=EEF1A1 PE=1 SV=1 - [EF1A1_HUMAN]	0.0238	4	1	1		Q9BT92	Trichoplein keratin filament-binding protein OS=Homo sapiens GN=TCHP PE=1 SV=1 - [TCHP_HUMAN]	4.22 %	1	1	1
P68431	Histone H3.1 OS=Homo sapiens GN=HIST1H3A PE=1 SV=2 - [H31_HUMAN]	72.06 %	5	17	17		Q9BW11-2	Isoform 2 of Max dimerization protein 3 OS=Homo sapiens GN=MXD3 - [MAD3_HUMAN]	21.83 %	2	1	1
P68871	Hemoglobin subunit beta OS=Homo sapiens GN=HBB PE=1 SV=2 - [HBB_HUMAN]	18.37 %	2	2	2		Q9BYN7-2	Isoform 2 of Zinc finger protein 341 OS=Homo sapiens GN=ZNF341 - [ZN341_HUMAN]	1.53 %	2	1	1
P69905	Hemoglobin subunit alpha OS=Homo sapiens GN=HBA1 PE=1 SV=2 - [HBA_HUMAN]	10.56 %	1	1	1		Q9H089	Large subunit GTPase 1 homolog OS=Homo sapiens GN=LSG1 PE=1 SV=2 - [LSG1_HUMAN]	3.04 %	1	1	1
P78527	DNA-dependent protein kinase catalytic subunit OS=Homo sapiens GN=PRKDC PE=1 SV=3 - [PRKDC_HUMAN]	0,24 %	1	1	1		Q9H1R3	Myosin light chain kinase 2, skeletal/cardiac muscle OS=Homo sapiens GN=MYLK2 PE=1 SV=3 - [MYLK2_HUMAN]	3.69 %	1	1	1
P81605	Dermcidin OS=Homo sapiens GN=DCD PE=1 SV=2 - [DCD_HUMAN]	0.3545	2	4	4		Q9H2W6	39S ribosomal protein L46, mitochondrial OS=Homo sapiens GN=MRPL46 PE=1 SV=1 - [RM46_HUMAN]	9.32 %	1	1	1
P84243	Histone H3.3 OS=Homo sapiens GN=H3F3A PE=1 SV=2 - [H33_HUMAN]	63.97 %	3	2	15		Q9H306	Matrix metalloproteinase-27 OS=Homo sapiens GN=MMP27 PE=1 SV=2 - [MMP27_HUMAN]	2.73 %	1	1	1
Q02241-3	Isoform 3 of Kinesin-like protein KIF23 OS=Homo sapiens GN=KIF23 - [KIF23_HUMAN]	4.31 %	3	1	1		Q9H461	Frizzled-8 OS=Homo sapiens GN=FZD8 PE=1 SV=1 - [FZD8_HUMAN]	2.45 %	1	1	1
Q02413	Desmoglein-1 OS=Homo sapiens GN=DSG1 PE=1 SV=2 - [DSG1_HUMAN]	2.10 %	1	1	1		Q9H4Z3	Phosphorylated CTD-interacting factor 1 OS=Homo sapiens GN=PCIF1 PE=1 SV=1 - [PCIF1_HUMAN]	2.56 %	1	1	1
Q03113-2	Isoform 2 of Guanine nucleotide-binding protein subunit alpha-12 OS=Homo sapiens GN=GNA12 - [GNA12_HUMAN]	5.90 %	2	1	1		Q9HAT2	Sialate O-acetylesterase OS=Homo sapiens GN=SIAE PE=1 SV=1 - [SIAE_HUMAN]	3.82 %	1	1	1
Q04656-5	Isoform 5 of Copper-transporting ATPase 1 OS=Homo sapiens GN=ATP7A - [ATP7A_HUMAN]	0.42 %	4	1	1		Q9HAW4-2	Isoform 2 of Claspin OS=Homo sapiens GN=CLSPN - [CLSPN_HUMAN]	0.94 %	3	1	1
Q04837	Single-stranded DNA-binding protein, mitochondrial OS=Homo sapiens GN=SSBP1 PE=1 SV=1 - [SSBP_HUMAN]	14.19 %	1	1	1		Q9HBY0	NADPH oxidase 3 OS=Homo sapiens GN=NOX3 PE=1 SV=1 - [NOX3_HUMAN]	2.29 %	1	1	1
Q07955	Serine/arginine-rich splicing factor 1 OS=Homo sapiens GN=SRSF1 PE=1 SV=2 - [SRSF1_HUMAN]	6.85 %	2	2	2		Q9HCJ0	Trinucleotide repeat-containing gene 6C protein OS=Homo sapiens GN=TNRC6C PE=1 SV=3 - [TNR6C_HUMAN]	0.47 %	2	1	1
Q07955-3	Isoform ASF-3 of Serine/arginine-rich splicing factor 1 OS=Homo sapiens GN=SRSF1 - [SRSF1_HUMAN]	3,48 %	4	1	1		Q9HD64-4	Isoform D of X antigen family member 1 OS=Homo sapiens GN=XAGE1A - [XAGE1_HUMAN]	8.70 %	4	1	1
Q08380	Galectin-3-binding protein OS=Homo sapiens GN=LGALS3BP PE=1 SV=1 - [LG3BP_HUMAN]	33,5 %	1	18	18		Q9NPH0-2	Isoform 2 of Lysophosphatidic acid phosphatase type 6 OS=Homo sapiens GN=ACP6 - [PPA6_HUMAN]	8.49 %	2	1	1
Q08431	Lactadherin OS=Homo sapiens GN=MFGE8 PE=1 SV=2 - [MFGM_HUMAN]	57.11 %	3	17	17		Q9NS40	Potassium voltage-gated channel subfamily H member 7 OS=Homo sapiens GN=KCNH7 PE=2 SV=2 - [KCNH7_HUMAN]	0.59 %	1	1	1
Q08554	Desmocollin-1 OS=Homo sapiens GN=DSC1 PE=1 SV=2 - [DSC1_HUMAN]	1.12 %	2	1	1		Q9NU22	Midasin OS=Homo sapiens GN=MDN1 PE=1 SV=2 - [MDN1_HUMAN]	0.13 %	1	1	1
Q08554-2	Isoform 1B of Desmocollin-1 OS=Homo sapiens GN=DSC1 - [DSC1_HUMAN]	1.19 %	2	1	1		Q9NY99-2	Isoform 2 of Gamma-2-syntrophin OS=Homo sapiens GN=SNTG2 - [SNTG2_HUMAN]	5.34 %	2	1	1
Q12756-3	Isoform 3 of Kinesin-like protein KIF1A OS=Homo sapiens GN=KIF1A - [KIF1A_HUMAN]	1.34 %	2	1	1		Q9NYP9	Protein Mis18-alpha OS=Homo sapiens GN=MIS18A PE=1 SV=1 - [MS18A_HUMAN]	4.29 %	1	1	1
Q13042-4	Isoform 4 of Cell division cycle protein 16 homolog OS=Homo sapiens GN=CDC16 - [CDC16_HUMAN]	7,79 %	4	1	1		Q9NZT1	Calmodulin-like protein 5 OS=Homo sapiens GN=CALML5 PE=1 SV=2 - [CALL5_HUMAN]	7.53 %	1	1	1
Q13740	CD166 antigen OS=Homo sapiens GN=ALCAM PE=1 SV=2 - [CD166_HUMAN]	2.23 %	2	1	1		Q9P0G3	Kallikrein-14 OS=Homo sapiens GN=KLK14 PE=1 SV=2 - [KLK14_HUMAN]	10.11 %	1	1	1
Q14108	Lysosome membrane protein 2 OS=Homo sapiens GN=SCARB2 PE=1 SV=2 - [SCRB2_HUMAN]	12,97 %	2	4	4		Q9P2G9-2	Isoform 2 of Kelch-like protein 8 OS=Homo sapiens GN=KLHL8 - [KLHL8_HUMAN]	8.64 %	2	1	1
Q14114-2	Isoform 2 of Low-density lipoprotein receptor-related protein 8 OS=Homo sapiens GN=LRP8 - [LRP8_HUMAN]	4.43 %	4	1	1		Q9P2K3-2	Isoform 2 of REST corepressor 3 OS=Homo sapiens GN=RCOR3 - [RCOR3_HUMAN]	9.40 %	4	1	1
Q14165	Malectin OS=Homo sapiens GN=MLEC PE=1 SV=1 - [MLEC_HUMAN]	4.45 %	1	1	1		Q9UBU6	Protein FAM8A1 OS=Homo sapiens GN=FAM8A1 PE=1 SV=1 - [FA8A1_HUMAN]	5.08 %	1	1	1
Q14432	cGMP-inhibited 3',5'-cyclic phosphodiesterase A OS=Homo sapiens GN=PDE3A PE=1 SV=3 - [PDE3A_HUMAN]	1.93 %	1	1	1		Q9UGP8	Translocation protein SEC63 homolog OS=Homo sapiens GN=SEC63 PE=1 SV=2 - [SEC63_HUMAN]	1.71 %	1	1	1
Q14563	Semaphorin-3A OS=Homo sapiens GN=SEMA3A PE=1 SV=1 - [SEM3A_HUMAN]	2,59 %	1	1	1		Q9UHE5	N-acetyltransferase 8 OS=Homo sapiens GN=NAT8 PE=1 SV=2 - [NAT8_HUMAN]	11.45 %	1	1	1
Q14624-4	Isoform 4 of Inter-alpha-trypsin inhibitor heavy chain H4 OS=Homo sapiens GN=ITIH4 - [ITIH4_HUMAN]	2,37 %	4	1	1		Q9UI33-2	Isoform 2 of Sodium channel protein type 11 subunit alpha OS=Homo sapiens GN=SCN11A - [SCNBA_HUMAN]	0.62 %	3	1	1
Q14764	Major vault protein OS=Homo sapiens GN=MVP PE=1 SV=4 - [MVP_HUMAN]	1.01 %	1	1	1		Q9UJF2	Ras GTPase-activating protein nGAP OS=Homo sapiens GN=RASAL2 PE=1 SV=2 - [NGAP_HUMAN]	1.32 %	2	1	1
Q14999	Cullin-7 OS=Homo sapiens GN=CUL7 PE=1 SV=2 - [CUL7_HUMAN]	1.18 %	2	1	1		Q9UKR3-2	Isoform 2 of Kallikrein-13 OS=Homo sapiens GN=KLK13 - [KLK13_HUMAN]	8.80 %	2	1	1
Q15020-2	Isoform 2 of Squamous cell carcinoma antigen recognized by T-cells 3 OS=Homo sapiens GN=SART3 - [SART3_HUMAN]	1.92 %	3	1	1		Q9ULJ1-5	Isoform 5 of Outer dense fiber protein 2-like OS=Homo sapiens GN=ODF2L - [ODF2L_HUMAN]	3.90 %	6	1	1
Q15057	Arf-GAP with coiled-coil, ANK repeat and PH domain-containing protein 2 OS=Homo sapiens GN=ACAP2 PE=1 SV=3 - [ACAP2_HUMAN]	1,03 %	1	1	1		Q9Y2R9	28S ribosomal protein S7, mitochondrial OS=Homo sapiens GN=MRPS7 PE=1 SV=2 - [RT07_HUMAN]	3.72 %	1	1	1
Q15084	Protein disulfide-isomerase A6 OS=Homo sapiens GN=PDIA6 PE=1 SV=1 - [PDIA6_HUMAN]	22,73 %	5	5	5		Q9Y2T1	Axin-2 OS=Homo sapiens GN=AXIN2 PE=1 SV=1 - [AXIN2_HUMAN]	2.61 %	1	1	1
Q15233-2	Isoform 2 of Non-POU domain-containing octamer-binding protein OS=Homo sapiens GN=NONO - [NONO_HUMAN]	5,76 %	2	1	1		Q9Y3B7-2	Isoform 2 of 39S ribosomal protein L11, mitochondrial OS=Homo sapiens GN=MRPL11 - [RM11_HUMAN]	4.22 %	3	1	1
Q15363	Transmembrane emp24 domain-containing protein 2 OS=Homo sapiens GN=TMED2 PE=1 SV=1 - [TMED2_HUMAN]	6.47 %	1	1	1		Q9Y473	Zinc finger protein 175 OS=Homo sapiens GN=ZNF175 PE=1 SV=1 - [ZN175_HUMAN]	2.67 %	1	1	1
Q15650	Activating signal cointegrator 1 OS=Homo sapiens GN=TRIP4 PE=1 SV=4 - [TRIP4_HUMAN]	1.03 %	5	1	1		Q9Y5E9	Protocadherin beta-14 OS=Homo sapiens GN=PCDHB14 PE=1 SV=1 - [PCDBE_HUMAN]	1.50 %	1	1	1
Q15813	Tubulin-specific chaperone E OS=Homo sapiens GN=TBCE PE=1 SV=1 - [TBCE_HUMAN]	2,28 %	2	1	1		Q9Y6V0-2	Isoform 2 of Protein piccolo OS=Homo sapiens GN=PCLO - [PCLO_HUMAN]	0.18 %	4	1	1
Q16563	Synaptophysin-like protein 1 OS=Homo sapiens GN=SYPL1 PE=1 SV=1 - [SYPL1_HUMAN]	4.25 %	2	1	1		A6NMY6	Putative annexin A2-like protein OS=Homo sapiens GN=ANXA2P2 PE=5 SV=2 - [AXA2L_HUMAN]
Q16777	Histone H2A type 2-C OS=Homo sapiens GN=HIST2H2AC PE=1 SV=4 - [H2A2C_HUMAN]	69.77 %	3	2	13		O00468	Agrin OS=Homo sapiens GN=AGRN PE=1 SV=5 - [AGRIN_HUMAN]
Q16778	Histone H2B type 2-E OS=Homo sapiens GN=HIST2H2BE PE=1 SV=3 - [H2B2E_HUMAN]	83,33 %	4	0	29		O00560	Syntenin-1 OS=Homo sapiens GN=SDCBP PE=1 SV=1 - [SDCB1_HUMAN]
Q16799	Reticulon-1 OS=Homo sapiens GN=RTN1 PE=1 SV=1 - [RTN1_HUMAN]	1.03 %	10	1	1		O14672	Disintegrin and metalloproteinase domain-containing protein 10 OS=Homo sapiens GN=ADAM10 PE=1 SV=1 - [ADA10_HUMAN]
Q17RB8-2	Isoform 2 of LON peptidase N-terminal domain and RING finger protein 1 OS=Homo sapiens GN=LONRF1 - [LONF1_HUMAN]	0,79 %	2	1	1		O14773	Tripeptidyl-peptidase 1 OS=Homo sapiens GN=TPP1 PE=1 SV=2 - [TPP1_HUMAN]
Q17RM4-2	Isoform 2 of Coiled-coil domain-containing protein 142 OS=Homo sapiens GN=CCDC142 - [CC142_HUMAN]	2.56 %	2	1	1		O15072	A disintegrin and metalloproteinase with thrombospondin motifs 3 OS=Homo sapiens GN=ADAMTS3 PE=2 SV=4 - [ATS3_HUMAN]
Q2LD37-6	Isoform 6 of Uncharacterized protein KIAA1109 OS=Homo sapiens GN=KIAA1109 - [K1109_HUMAN]	0.87 %	4	1	1		O15240	Neurosecretory protein VGF OS=Homo sapiens GN=VGF PE=1 SV=2 - [VGF_HUMAN]
Q3MJ40	Coiled-coil domain-containing protein 144B OS=Homo sapiens GN=CCDC144B PE=2 SV=1 - [C144B_HUMAN]	3.03 %	3	1	1		O75131	Copine-3 OS=Homo sapiens GN=CPNE3 PE=1 SV=1 - [CPNE3_HUMAN]
Q4G0W2	Dual specificity phosphatase 28 OS=Homo sapiens GN=DUSP28 PE=2 SV=1 - [DUS28_HUMAN]	6,25 %	1	1	1		O75367	Core histone macro-H2A.1 OS=Homo sapiens GN=H2AFY PE=1 SV=4 - [H2AY_HUMAN]
Q504Y3	Zinc finger CW-type PWWP domain protein 2 OS=Homo sapiens GN=ZCWPW2 PE=1 SV=1 - [ZCPW2_HUMAN]	2,81 %	1	1	1		O75594	Peptidoglycan recognition protein 1 OS=Homo sapiens GN=PGLYRP1 PE=1 SV=1 - [PGRP1_HUMAN]
Q562R1	Beta-actin-like protein 2 OS=Homo sapiens GN=ACTBL2 PE=1 SV=2 - [ACTBL_HUMAN]	0.0904	2	1	2		O76061	Stanniocalcin-2 OS=Homo sapiens GN=STC2 PE=1 SV=1 - [STC2_HUMAN]
Q567U6	Coiled-coil domain-containing protein 93 OS=Homo sapiens GN=CCDC93 PE=1 SV=2 - [CCD93_HUMAN]	2.69 %	1	1	1		O94985	Calsyntenin-1 OS=Homo sapiens GN=CLSTN1 PE=1 SV=1 - [CSTN1_HUMAN]
Q5C9Z4	Nucleolar MIF4G domain-containing protein 1 OS=Homo sapiens GN=NOM1 PE=1 SV=1 - [NOM1_HUMAN]	5.35 %	1	1	1		P00338	L-lactate dehydrogenase A chain OS=Homo sapiens GN=LDHA PE=1 SV=2 - [LDHA_HUMAN]
Q5QNW6	Histone H2B type 2-F OS=Homo sapiens GN=HIST2H2BF PE=1 SV=3 - [H2B2F_HUMAN]	83.33 %	6	1	25		P00750	Tissue-type plasminogen activator OS=Homo sapiens GN=PLAT PE=1 SV=1 - [TPA_HUMAN]
Q5T5C0-3	Isoform 3 of Syntaxin-binding protein 5 OS=Homo sapiens GN=STXBP5 - [STXB5_HUMAN]	1 %	3	1	1		P01033	Metalloproteinase inhibitor 1 OS=Homo sapiens GN=TIMP1 PE=1 SV=1 - [TIMP1_HUMAN]
Q5T7W0-2	Isoform 2 of Zinc finger protein 618 OS=Homo sapiens GN=ZNF618 - [ZN618_HUMAN]	1.28 %	3	1	1		P01034	Cystatin-C OS=Homo sapiens GN=CST3 PE=1 SV=1 - [CYTC_HUMAN]
Q5TG30	Rho GTPase-activating protein 40 OS=Homo sapiens GN=ARHGAP40 PE=3 SV=3 - [RHG40_HUMAN]	3.22 %	1	1	1		P01308	Insulin OS=Homo sapiens GN=INS PE=1 SV=1 - [INS_HUMAN]
Q5ZPR3	CD276 antigen OS=Homo sapiens GN=CD276 PE=1 SV=1 - [CD276_HUMAN]	11,24 %	4	3	3		P01833	Polymeric immunoglobulin receptor OS=Homo sapiens GN=PIGR PE=1 SV=4 - [PIGR_HUMAN]
Q6A1A2	Putative 3-phosphoinositide-dependent protein kinase 2 OS=Homo sapiens GN=PDPK2P PE=5 SV=1 - [PDPK2_HUMAN]	7.32 %	1	1	1		P02649	Apolipoprotein E OS=Homo sapiens GN=APOE PE=1 SV=1 - [APOE_HUMAN]
Q6IA86-2	Isoform 2 of Elongator complex protein 2 OS=Homo sapiens GN=ELP2 - [ELP2_HUMAN]	2.65 %	6	1	1		P02656	Apolipoprotein C-III OS=Homo sapiens GN=APOC3 PE=1 SV=1 - [APOC3_HUMAN]
Q6IQ55-3	Isoform 3 of Tau-tubulin kinase 2 OS=Homo sapiens GN=TTBK2 - [TTBK2_HUMAN]	4,39 %	3	1	1		P02753	Retinol-binding protein 4 OS=Homo sapiens GN=RBP4 PE=1 SV=3 - [RET4_HUMAN]
Q6NUJ1	Proactivator polypeptide-like 1 OS=Homo sapiens GN=PSAPL1 PE=2 SV=2 - [SAPL1_HUMAN]	5.95 %	1	1	1		P04083	Annexin A1 OS=Homo sapiens GN=ANXA1 PE=1 SV=2 - [ANXA1_HUMAN]
Q6P435	Putative uncharacterized SMG1-like protein OS=Homo sapiens PE=5 SV=1 - [SMG1L_HUMAN]	7,55 %	1	1	1		P04843	Dolichyl-diphosphooligosaccharide--protein glycosyltransferase subunit 1 OS=Homo sapiens GN=RPN1 PE=1 SV=1 - [RPN1_HUMAN]
Q6P9H4	Connector enhancer of kinase suppressor of ras 3 OS=Homo sapiens GN=CNKSR3 PE=1 SV=1 - [CNKR3_HUMAN]	1.26 %	1	1	1		P04844	Dolichyl-diphosphooligosaccharide--protein glycosyltransferase subunit 2 OS=Homo sapiens GN=RPN2 PE=1 SV=3 - [RPN2_HUMAN]
Q6R2W3	SCAN domain-containing protein 3 OS=Homo sapiens GN=ZBED9 PE=2 SV=1 - [SCND3_HUMAN]	0,53 %	1	1	1		P06276	Cholinesterase OS=Homo sapiens GN=BCHE PE=1 SV=1 - [CHLE_HUMAN]
Q6ZS81-5	Isoform 5 of WD repeat- and FYVE domain-containing protein 4 OS=Homo sapiens GN=WDFY4 - [WDFY4_HUMAN]	0.75 %	3	1	1		P06733	Alpha-enolase OS=Homo sapiens GN=ENO1 PE=1 SV=2 - [ENOA_HUMAN]
Q6ZVX9	Progestin and adipoQ receptor family member 9 OS=Homo sapiens GN=PAQR9 PE=2 SV=1 - [PAQR9_HUMAN]	9.81 %	1	1	1		P07195	L-lactate dehydrogenase B chain OS=Homo sapiens GN=LDHB PE=1 SV=2 - [LDHB_HUMAN]
Q70CQ2	Ubiquitin carboxyl-terminal hydrolase 34 OS=Homo sapiens GN=USP34 PE=1 SV=2 - [UBP34_HUMAN]	1.33 %	3	2	2		P07437	Tubulin beta chain OS=Homo sapiens GN=TUBB PE=1 SV=2 - [TBB5_HUMAN]
Q719I0-3	Isoform 3 of Activator of 90 kDa heat shock protein ATPase homolog 2 OS=Homo sapiens GN=AHSA2 - [AHSA2_HUMAN]	8.76 %	3	1	1		P07602	Prosaposin OS=Homo sapiens GN=PSAP PE=1 SV=2 - [SAP_HUMAN]
Q71DI3	Histone H3.2 OS=Homo sapiens GN=HIST2H3A PE=1 SV=3 - [H32_HUMAN]	63.97 %	3	4	17		P07942	Laminin subunit beta-1 OS=Homo sapiens GN=LAMB1 PE=1 SV=2 - [LAMB1_HUMAN]
Q7Z4L5-2	Isoform 2 of Tetratricopeptide repeat protein 21B OS=Homo sapiens GN=TTC21B - [TT21B_HUMAN]	3.94 %	2	1	1		P08133	Annexin A6 OS=Homo sapiens GN=ANXA6 PE=1 SV=3 - [ANXA6_HUMAN]
Q7Z4N8-2	Isoform 2 of Prolyl 4-hydroxylase subunit alpha-3 OS=Homo sapiens GN=P4HA3 - [P4HA3_HUMAN]	7,78 %	3	1	1		P08758	Annexin A5 OS=Homo sapiens GN=ANXA5 PE=1 SV=2 - [ANXA5_HUMAN]
Q7Z570	Zinc finger protein 804A OS=Homo sapiens GN=ZNF804A PE=1 SV=3 - [Z804A_HUMAN]	0,99 %	1	1	1		P08962	CD63 antigen OS=Homo sapiens GN=CD63 PE=1 SV=2 - [CD63_HUMAN]
Q7Z7H5	Transmembrane emp24 domain-containing protein 4 OS=Homo sapiens GN=TMED4 PE=1 SV=1 - [TMED4_HUMAN]	3.96 %	3	1	1		P09486	SPARC OS=Homo sapiens GN=SPARC PE=1 SV=1 - [SPRC_HUMAN]
Q86SG4-3	Isoform 3 of Putative Dresden prostate carcinoma protein 2 OS=Homo sapiens GN=HMGN2P46 - [DPCA2_HUMAN]	12.00 %	3	1	1		P09525	Annexin A4 OS=Homo sapiens GN=ANXA4 PE=1 SV=4 - [ANXA4_HUMAN]
Q86SQ4-2	Isoform 2 of Adhesion G-protein coupled receptor G6 OS=Homo sapiens GN=ADGRG6 - [AGRG6_HUMAN]	1.51 %	4	1	1		P10909	Clusterin OS=Homo sapiens GN=CLU PE=1 SV=1 - [CLUS_HUMAN]
Q8IUE6	Histone H2A type 2-B OS=Homo sapiens GN=HIST2H2AB PE=1 SV=3 - [H2A2B_HUMAN]	68.46 %	2	4	9		P11021	78 kDa glucose-regulated protein OS=Homo sapiens GN=HSPA5 PE=1 SV=2 - [GRP78_HUMAN]
Q8IWF9-3	Isoform 3 of Coiled-coil domain-containing protein 83 OS=Homo sapiens GN=CCDC83 - [CCD83_HUMAN]	2.56 %	3	1	1		P12109	Collagen alpha-1(VI) chain OS=Homo sapiens GN=COL6A1 PE=1 SV=3 - [CO6A1_HUMAN]
Q8IWV8	E3 ubiquitin-protein ligase UBR2 OS=Homo sapiens GN=UBR2 PE=1 SV=1 - [UBR2_HUMAN]	1.20 %	2	1	1		P12277	Creatine kinase B-type OS=Homo sapiens GN=CKB PE=1 SV=1 - [KCRB_HUMAN]
Q8IX12-2	Isoform 2 of Cell division cycle and apoptosis regulator protein 1 OS=Homo sapiens GN=CCAR1 - [CCAR1_HUMAN]	3.52 %	2	1	1		P13521	Secretogranin-2 OS=Homo sapiens GN=SCG2 PE=1 SV=2 - [SCG2_HUMAN]
Q8IXZ2	Zinc finger CCCH domain-containing protein 3 OS=Homo sapiens GN=ZC3H3 PE=1 SV=3 - [ZC3H3_HUMAN]	0,74 %	1	1	1		P18065	Insulin-like growth factor-binding protein 2 OS=Homo sapiens GN=IGFBP2 PE=1 SV=2 - [IBP2_HUMAN]
Q8N0U8	Vitamin K epoxide reductase complex subunit 1-like protein 1 OS=Homo sapiens GN=VKORC1L1 PE=1 SV=2 - [VKORL_HUMAN]	6.25 %	1	1	1		P21741	Midkine OS=Homo sapiens GN=MDK PE=1 SV=1 - [MK_HUMAN]
Q8N136-2	Isoform 2 of Dynein assembly factor with WDR repeat domains 1 OS=Homo sapiens GN=DAW1 - [DAW1_HUMAN]	6.50 %	2	1	1		P22626	Heterogeneous nuclear ribonucleoproteins A2/B1 OS=Homo sapiens GN=HNRNPA2B1 PE=1 SV=2 - [ROA2_HUMAN]
Q8N257	Histone H2B type 3-B OS=Homo sapiens GN=HIST3H2BB PE=1 SV=3 - [H2B3B_HUMAN]	73.02 %	1	1	18		P23284	Peptidyl-prolyl cis-trans isomerase B OS=Homo sapiens GN=PPIB PE=1 SV=2 - [PPIB_HUMAN]
Q8N2Y8	Iporin OS=Homo sapiens GN=RUSC2 PE=1 SV=3 - [RUSC2_HUMAN]	1,98 %	1	1	1		P23471	Receptor-type tyrosine-protein phosphatase zeta OS=Homo sapiens GN=PTPRZ1 PE=1 SV=4 - [PTPRZ_HUMAN]
Q8N4E7	Ferritin, mitochondrial OS=Homo sapiens GN=FTMT PE=1 SV=1 - [FTMT_HUMAN]	10.74 %	1	1	1		P23528	Cofilin-1 OS=Homo sapiens GN=CFL1 PE=1 SV=3 - [COF1_HUMAN]
Q8N7A1	Kelch domain-containing protein 1 OS=Homo sapiens GN=KLHDC1 PE=2 SV=2 - [KLDC1_HUMAN]	4.93 %	1	1	1		P24821	Tenascin OS=Homo sapiens GN=TNC PE=1 SV=3 - [TENA_HUMAN]
Q8N7X1	RNA-binding motif protein, X-linked-like-3 OS=Homo sapiens GN=RBMXL3 PE=2 SV=2 - [RMXL3_HUMAN]	2.16 %	1	1	1		P26022	Pentraxin-related protein PTX3 OS=Homo sapiens GN=PTX3 PE=1 SV=3 - [PTX3_HUMAN]
Q8N8U2	Chromodomain Y-like protein 2 OS=Homo sapiens GN=CDYL2 PE=1 SV=2 - [CDYL2_HUMAN]	3.75 %	1	1	1		P26038	Moesin OS=Homo sapiens GN=MSN PE=1 SV=3 - [MOES_HUMAN]
Q8NB66	Protein unc-13 homolog C OS=Homo sapiens GN=UNC13C PE=2 SV=3 - [UN13C_HUMAN]	1.26 %	1	1	1		P27797	Calreticulin OS=Homo sapiens GN=CALR PE=1 SV=1 - [CALR_HUMAN]
Q8NBS9-2	Isoform 2 of Thioredoxin domain-containing protein 5 OS=Homo sapiens GN=TXNDC5 - [TXND5_HUMAN]	2.16 %	2	1	1		P27824	Calnexin OS=Homo sapiens GN=CANX PE=1 SV=2 - [CALX_HUMAN]
Q8NFZ6	Vomeronasal type-1 receptor 2 OS=Homo sapiens GN=VN1R2 PE=2 SV=2 - [VN1R2_HUMAN]	1.77 %	1	1	1		P35613	Basigin OS=Homo sapiens GN=BSG PE=1 SV=2 - [BASI_HUMAN]
Q8NGL9	Olfactory receptor 4C16 OS=Homo sapiens GN=OR4C16 PE=3 SV=2 - [OR4CG_HUMAN]	10.00 %	1	1	1		P36222	Chitinase-3-like protein 1 OS=Homo sapiens GN=CHI3L1 PE=1 SV=2 - [CH3L1_HUMAN]
Q8NHS4-2	Isoform 2 of Clathrin heavy chain linker domain-containing protein 1 OS=Homo sapiens GN=CLHC1 - [CLHC1_HUMAN]	4.31 %	2	1	1		P39656	Dolichyl-diphosphooligosaccharide--protein glycosyltransferase 48 kDa subunit OS=Homo sapiens GN=DDOST PE=1 SV=4 - [OST48_HUMAN]
Q8TDB4	Protein MGARP OS=Homo sapiens GN=MGARP PE=1 SV=1 - [HUMMR_HUMAN]	5.83 %	1	1	1		P41222	Prostaglandin-H2 D-isomerase OS=Homo sapiens GN=PTGDS PE=1 SV=1 - [PTGDS_HUMAN]
Q8TDB6	E3 ubiquitin-protein ligase DTX3L OS=Homo sapiens GN=DTX3L PE=1 SV=1 - [DTX3L_HUMAN]	0,95 %	1	1	1		P42785	Lysosomal Pro-X carboxypeptidase OS=Homo sapiens GN=PRCP PE=1 SV=1 - [PCP_HUMAN]
Q8TDW7-2	Isoform 2 of Protocadherin Fat 3 OS=Homo sapiens GN=FAT3 - [FAT3_HUMAN]	3.03 %	3	1	1		P43003	Excitatory amino acid transporter 1 OS=Homo sapiens GN=SLC1A3 PE=1 SV=1 - [EAA1_HUMAN]
Q8WUA2	Peptidyl-prolyl cis-trans isomerase-like 4 OS=Homo sapiens GN=PPIL4 PE=1 SV=1 - [PPIL4_HUMAN]	3.66 %	1	1	1		P43307	Translocon-associated protein subunit alpha OS=Homo sapiens GN=SSR1 PE=1 SV=3 - [SSRA_HUMAN]
Q8WUJ3-2	Isoform 2 of Cell migration-inducing and hyaluronan-binding protein OS=Homo sapiens GN=CEMIP - [CEMIP_HUMAN]	3.23 %	2	1	1		P49720	Proteasome subunit beta type-3 OS=Homo sapiens GN=PSMB3 PE=1 SV=2 - [PSB3_HUMAN]
Q8WVT3	Trafficking protein particle complex subunit 12 OS=Homo sapiens GN=TRAPPC12 PE=1 SV=3 - [TPC12_HUMAN]	3.13 %	1	1	1		P50914	60S ribosomal protein L14 OS=Homo sapiens GN=RPL14 PE=1 SV=4 - [RL14_HUMAN]
Q8WXD0-2	Isoform 2 of Relaxin receptor 2 OS=Homo sapiens GN=RXFP2 - [RXFP2_HUMAN]	1.78 %	2	1	1		P55058	Phospholipid transfer protein OS=Homo sapiens GN=PLTP PE=1 SV=1 - [PLTP_HUMAN]
Q92508	Piezo-type mechanosensitive ion channel component 1 OS=Homo sapiens GN=PIEZO1 PE=1 SV=4 - [PIEZ1_HUMAN]	1,67 %	1	1	1		P61026	Ras-related protein Rab-10 OS=Homo sapiens GN=RAB10 PE=1 SV=1 - [RAB10_HUMAN]
Q92743	Serine protease HTRA1 OS=Homo sapiens GN=HTRA1 PE=1 SV=1 - [HTRA1_HUMAN]	21.25 %	1	7	7		P61978	Heterogeneous nuclear ribonucleoprotein K OS=Homo sapiens GN=HNRNPK PE=1 SV=1 - [HNRPK_HUMAN]
Q92896	Golgi apparatus protein 1 OS=Homo sapiens GN=GLG1 PE=1 SV=2 - [GSLG1_HUMAN]	1.27 %	1	1	1		P62158	Calmodulin OS=Homo sapiens GN=CALM1 PE=1 SV=2 - [CALM_HUMAN]
Q93077	Histone H2A type 1-C OS=Homo sapiens GN=HIST1H2AC PE=1 SV=3 - [H2A1C_HUMAN]	63.85 %	2	3	10		P62258	14-3-3 protein epsilon OS=Homo sapiens GN=YWHAE PE=1 SV=1 - [1433E_HUMAN]
Q969P0	Immunoglobulin superfamily member 8 OS=Homo sapiens GN=IGSF8 PE=1 SV=1 - [IGSF8_HUMAN]	4,24 %	2	2	2		P63104	14-3-3 protein zeta/delta OS=Homo sapiens GN=YWHAZ PE=1 SV=1 - [1433Z_HUMAN]
Q96A08	Histone H2B type 1-A OS=Homo sapiens GN=HIST1H2BA PE=1 SV=3 - [H2B1A_HUMAN]	47,24 %	1	1	14		P69905	Hemoglobin subunit alpha OS=Homo sapiens GN=HBA1 PE=1 SV=2 - [HBA_HUMAN]
Q96AC1-2	Isoform 2 of Fermitin family homolog 2 OS=Homo sapiens GN=FERMT2 - [FERM2_HUMAN]	3,16 %	3	1	1		P78347-5	Isoform 5 of General transcription factor II-I OS=Homo sapiens GN=GTF2I - [GTF2I_HUMAN]
Q96D09	G-protein coupled receptor-associated sorting protein 2 OS=Homo sapiens GN=GPRASP2 PE=1 SV=1 - [GASP2_HUMAN]	1.79 %	1	1	1		P98160	Basement membrane-specific heparan sulfate proteoglycan core protein OS=Homo sapiens GN=HSPG2 PE=1 SV=4 - [PGBM_HUMAN]
Q96G01	Protein bicaudal D homolog 1 OS=Homo sapiens GN=BICD1 PE=1 SV=3 - [BICD1_HUMAN]	2.05 %	1	1	1		Q02809	Procollagen-lysine,2-oxoglutarate 5-dioxygenase 1 OS=Homo sapiens GN=PLOD1 PE=1 SV=2 - [PLOD1_HUMAN]
Q96H22-2	Isoform 2 of Centromere protein N OS=Homo sapiens GN=CENPN - [CENPN_HUMAN]	4.41 %	4	1	1		Q02818	Nucleobindin-1 OS=Homo sapiens GN=NUCB1 PE=1 SV=4 - [NUCB1_HUMAN]
Q96HA7	Tonsoku-like protein OS=Homo sapiens GN=TONSL PE=1 SV=2 - [TONSL_HUMAN]	1,09 %	2	1	1		Q06481	Amyloid-like protein 2 OS=Homo sapiens GN=APLP2 PE=1 SV=2 - [APLP2_HUMAN]
Q96JD6-4	Isoform 4 of 1,5-anhydro-D-fructose reductase OS=Homo sapiens GN=AKR1E2 - [AKCL2_HUMAN]	8.47 %	2	1	1		Q08431	Lactadherin OS=Homo sapiens GN=MFGE8 PE=1 SV=2 - [MFGM_HUMAN]
Q96JH7	Deubiquitinating protein VCIP135 OS=Homo sapiens GN=VCPIP1 PE=1 SV=2 - [VCIP1_HUMAN]	0,57 %	1	1	1		Q10471-2	Isoform 2 of Polypeptide N-acetylgalactosaminyltransferase 2 OS=Homo sapiens GN=GALNT2 - [GALT2_HUMAN]
Q96JN2	Coiled-coil domain-containing protein 136 OS=Homo sapiens GN=CCDC136 PE=1 SV=3 - [CC136_HUMAN]	1.91 %	1	1	1		Q12841	Follistatin-related protein 1 OS=Homo sapiens GN=FSTL1 PE=1 SV=1 - [FSTL1_HUMAN]
Q96KK5	Histone H2A type 1-H OS=Homo sapiens GN=HIST1H2AH PE=1 SV=3 - [H2A1H_HUMAN]	58.59 %	14	1	5		Q12907	Vesicular integral-membrane protein VIP36 OS=Homo sapiens GN=LMAN2 PE=1 SV=1 - [LMAN2_HUMAN]
Q96LP6-2	Isoform 2 of Uncharacterized protein C12orf42 OS=Homo sapiens GN=C12orf42 - [CL042_HUMAN]	15.85 %	2	1	1		Q13449	Limbic system-associated membrane protein OS=Homo sapiens GN=LSAMP PE=1 SV=2 - [LSAMP_HUMAN]
Q96M42	Putative uncharacterized protein encoded by LINC00479 OS=Homo sapiens GN=LINC00479 PE=5 SV=2 - [CU129_HUMAN]	4.93 %	1	1	1		Q13748	Tubulin alpha-3C/D chain OS=Homo sapiens GN=TUBA3C PE=1 SV=3 - [TBA3C_HUMAN]
Q96M86	Dynein heavy chain domain-containing protein 1 OS=Homo sapiens GN=DNHD1 PE=2 SV=2 - [DNHD1_HUMAN]	0.27 %	1	1	1		Q13888	General transcription factor IIH subunit 2 OS=Homo sapiens GN=GTF2H2 PE=1 SV=1 - [TF2H2_HUMAN]
Q96M98-2	Isoform 2 of Parkin coregulated gene protein OS=Homo sapiens GN=PACRG - [PACRG_HUMAN]	2,33 %	2	1	1		Q14515	SPARC-like protein 1 OS=Homo sapiens GN=SPARCL1 PE=1 SV=2 - [SPRL1_HUMAN]
Q96MC6	Hippocampus abundant transcript 1 protein OS=Homo sapiens GN=MFSD14A PE=1 SV=2 - [MF14A_HUMAN]	4.69 %	1	1	1		Q16363	Laminin subunit alpha-4 OS=Homo sapiens GN=LAMA4 PE=1 SV=4 - [LAMA4_HUMAN]
Q96N46-2	Isoform 2 of Tetratricopeptide repeat protein 14 OS=Homo sapiens GN=TTC14 - [TTC14_HUMAN]	1,38 %	2	1	1		Q5H9U9	Probable ATP-dependent RNA helicase DDX60-like OS=Homo sapiens GN=DDX60L PE=2 SV=2 - [DDX6L_HUMAN]
Q96PU4	E3 ubiquitin-protein ligase UHRF2 OS=Homo sapiens GN=UHRF2 PE=1 SV=1 - [UHRF2_HUMAN]	3,62 %	1	1	1		Q5SZK8	FRAS1-related extracellular matrix protein 2 OS=Homo sapiens GN=FREM2 PE=1 SV=2 - [FREM2_HUMAN]
Q96RD0	Olfactory receptor 8B2 OS=Homo sapiens GN=OR8B2 PE=3 SV=3 - [OR8B2_HUMAN]	6,39 %	1	1	1		Q5VST9-3	Isoform 3 of Obscurin OS=Homo sapiens GN=OBSCN - [OBSCN_HUMAN]
Q96S52-2	Isoform 2 of GPI transamidase component PIG-S OS=Homo sapiens GN=PIGS - [PIGS_HUMAN]	3,84 %	2	1	1		Q71U36	Tubulin alpha-1A chain OS=Homo sapiens GN=TUBA1A PE=1 SV=1 - [TBA1A_HUMAN]
Q99805	Transmembrane 9 superfamily member 2 OS=Homo sapiens GN=TM9SF2 PE=1 SV=1 - [TM9S2_HUMAN]	1.36 %	1	1	1		Q92520	Protein FAM3C OS=Homo sapiens GN=FAM3C PE=1 SV=1 - [FAM3C_HUMAN]
Q99877	Histone H2B type 1-N OS=Homo sapiens GN=HIST1H2BN PE=1 SV=3 - [H2B1N_HUMAN]	83,33 %	4	1	30		Q93074-3	Isoform 3 of Mediator of RNA polymerase II transcription subunit 12 OS=Homo sapiens GN=MED12 - [MED12_HUMAN]
Q99880	Histone H2B type 1-L OS=Homo sapiens GN=HIST1H2BL PE=1 SV=3 - [H2B1L_HUMAN]	76.98 %	2	6	22		Q96F45-2	Isoform 2 of Zinc finger protein 503 OS=Homo sapiens GN=ZNF503 - [ZN503_HUMAN]
Q99996-4	Isoform 4 of A-kinase anchor protein 9 OS=Homo sapiens GN=AKAP9 - [AKAP9_HUMAN]	1.34 %	6	1	1		Q96FQ6	Protein S100-A16 OS=Homo sapiens GN=S100A16 PE=1 SV=1 - [S10AG_HUMAN]
Q9BRJ9	Mesoderm posterior protein 1 OS=Homo sapiens GN=MESP1 PE=2 SV=1 - [MESP1_HUMAN]	5.22 %	1	1	1		Q96GW7	Brevican core protein OS=Homo sapiens GN=BCAN PE=1 SV=2 - [PGCB_HUMAN]
Q9BTV4	Transmembrane protein 43 OS=Homo sapiens GN=TMEM43 PE=1 SV=1 - [TMM43_HUMAN]	2,25 %	1	1	1		Q9HCE7-2	Isoform Short of E3 ubiquitin-protein ligase SMURF1 OS=Homo sapiens GN=SMURF1 - [SMUF1_HUMAN]
Q9BUP0	EF-hand domain-containing protein D1 OS=Homo sapiens GN=EFHD1 PE=1 SV=1 - [EFHD1_HUMAN]	19.25 %	1	1	1		Q9HCY8	Protein S100-A14 OS=Homo sapiens GN=S100A14 PE=1 SV=1 - [S10AE_HUMAN]
Q9BVK6	Transmembrane emp24 domain-containing protein 9 OS=Homo sapiens GN=TMED9 PE=1 SV=2 - [TMED9_HUMAN]	7,23 %	1	1	1		Q9NT99	Leucine-rich repeat-containing protein 4B OS=Homo sapiens GN=LRRC4B PE=2 SV=3 - [LRC4B_HUMAN]
Q9BX63-2	Isoform 2 of Fanconi anemia group J protein OS=Homo sapiens GN=BRIP1 - [FANCJ_HUMAN]	2.21 %	2	1	1		Q9P0M6	Core histone macro-H2A.2 OS=Homo sapiens GN=H2AFY2 PE=1 SV=3 - [H2AW_HUMAN]
Q9BYT8	Neurolysin, mitochondrial OS=Homo sapiens GN=NLN PE=1 SV=1 - [NEUL_HUMAN]	1.99 %	1	1	1		Q9ULK4-4	Isoform 4 of Mediator of RNA polymerase II transcription subunit 23 OS=Homo sapiens GN=MED23 - [MED23_HUMAN]
Q9BYV6-4	Isoform 4 of Tripartite motif-containing protein 55 OS=Homo sapiens GN=TRIM55 - [TRI55_HUMAN]	5,39 %	4	1	1		Q9UN70	Protocadherin gamma-C3 OS=Homo sapiens GN=PCDHGC3 PE=1 SV=1 - [PCDGK_HUMAN]
Q9BZ23-2	Isoform 3 of Pantothenate kinase 2, mitochondrial OS=Homo sapiens GN=PANK2 - [PANK2_HUMAN]	3,23 %	4	1	1		Q9Y5S2	Serine/threonine-protein kinase MRCK beta OS=Homo sapiens GN=CDC42BPB PE=1 SV=2 - [MRCKB_HUMAN]
Q9BZF9-2	Isoform 2 of Uveal autoantigen with coiled-coil domains and ankyrin repeats OS=Homo sapiens GN=UACA - [UACA_HUMAN]	1.50 %	2	1	1
Q9C0H2	Protein tweety homolog 3 OS=Homo sapiens GN=TTYH3 PE=1 SV=3 - [TTYH3_HUMAN]	2.68 %	4	1	1
Q9C0H2-3	Isoform 3 of Protein tweety homolog 3 OS=Homo sapiens GN=TTYH3 - [TTYH3_HUMAN]	3,98 %	4	1	1
Q9GZU2-3	Isoform 3 of Paternally-expressed gene 3 protein OS=Homo sapiens GN=PEG3 - [PEG3_HUMAN]	4.23 %	1	1	1
Q9H313-5	Isoform 5 of Protein tweety homolog 1 OS=Homo sapiens GN=TTYH1 - [TTYH1_HUMAN]	5,94 %	4	1	1
Q9HB03	Elongation of very long chain fatty acids protein 3 OS=Homo sapiens GN=ELOVL3 PE=1 SV=2 - [ELOV3_HUMAN]	14.07 %	1	1	1
Q9HBB8	Cadherin-related family member 5 OS=Homo sapiens GN=CDHR5 PE=1 SV=3 - [CDHR5_HUMAN]	1,07 %	3	1	1
Q9HCH5-15	Isoform 12 of Synaptotagmin-like protein 2 OS=Homo sapiens GN=SYTL2 - [SYTL2_HUMAN]	5,98 %	5	1	1
Q9HDC9	Adipocyte plasma membrane-associated protein OS=Homo sapiens GN=APMAP PE=1 SV=2 - [APMAP_HUMAN]	3.37 %	2	1	1
Q9NP31-3	Isoform 3 of SH2 domain-containing protein 2A OS=Homo sapiens GN=SH2D2A - [SH22A_HUMAN]	7.20 %	4	1	1
Q9NP80-3	Isoform 3 of Calcium-independent phospholipase A2-gamma OS=Homo sapiens GN=PNPLA8 - [PLPL8_HUMAN]	2,64 %	3	1	1
Q9NP87-3	Isoform 3 of DNA-directed DNA/RNA polymerase mu OS=Homo sapiens GN=POLM - [DPOLM_HUMAN]	4.53 %	1	1	1
Q9NPL8	Complex I assembly factor TIMMDC1, mitochondrial OS=Homo sapiens GN=TIMMDC1 PE=1 SV=2 - [TIDC1_HUMAN]	3.51 %	1	1	1
Q9NQ89	Protein C12orf4 OS=Homo sapiens GN=C12orf4 PE=2 SV=1 - [CL004_HUMAN]	3.80 %	1	1	1
Q9NQC3	Reticulon-4 OS=Homo sapiens GN=RTN4 PE=1 SV=2 - [RTN4_HUMAN]	2.94 %	6	3	3
Q9NQC3-2	Isoform 2 of Reticulon-4 OS=Homo sapiens GN=RTN4 - [RTN4_HUMAN]	3.49 %	3	1	1
Q9NRD9-2	Isoform 2 of Dual oxidase 1 OS=Homo sapiens GN=DUOX1 - [DUOX1_HUMAN]	1.67 %	2	1	1
Q9NRR5	Ubiquilin-4 OS=Homo sapiens GN=UBQLN4 PE=1 SV=2 - [UBQL4_HUMAN]	2.50 %	1	1	1
Q9NS40	Potassium voltage-gated channel subfamily H member 7 OS=Homo sapiens GN=KCNH7 PE=2 SV=2 - [KCNH7_HUMAN]	0.84 %	1	1	1
Q9NU22	Midasin OS=Homo sapiens GN=MDN1 PE=1 SV=2 - [MDN1_HUMAN]	0.36 %	1	1	1
Q9NVA2	Septin-11 OS=Homo sapiens GN=SEPT11 PE=1 SV=3 - [SEP11_HUMAN]	3,03 %	1	1	1
Q9NVE4	Coiled-coil domain-containing protein 87 OS=Homo sapiens GN=CCDC87 PE=1 SV=2 - [CCD87_HUMAN]	1.06 %	1	1	1
Q9NW38	E3 ubiquitin-protein ligase FANCL OS=Homo sapiens GN=FANCL PE=1 SV=2 - [FANCL_HUMAN]	10.93 %	2	1	1
Q9NZM6-6	Isoform 6 of Polycystic kidney disease 2-like 2 protein OS=Homo sapiens GN=PKD2L2 - [PK2L2_HUMAN]	7,27 %	4	1	1
Q9NZT1	Calmodulin-like protein 5 OS=Homo sapiens GN=CALML5 PE=1 SV=2 - [CALL5_HUMAN]	7,53 %	1	1	1
Q9P0M6	Core histone macro-H2A.2 OS=Homo sapiens GN=H2AFY2 PE=1 SV=3 - [H2AW_HUMAN]	16.40 %	1	2	4
Q9P2B2	Prostaglandin F2 receptor negative regulator OS=Homo sapiens GN=PTGFRN PE=1 SV=2 - [FPRP_HUMAN]	11,72 %	1	8	8
Q9UBW7	Zinc finger MYM-type protein 2 OS=Homo sapiens GN=ZMYM2 PE=1 SV=1 - [ZMYM2_HUMAN]	3.12 %	1	1	1
Q9UBX7-1	Isoform 1 of Kallikrein-11 OS=Homo sapiens GN=KLK11 - [KLK11_HUMAN]	2.80 %	4	1	1
Q9UG22	GTPase IMAP family member 2 OS=Homo sapiens GN=GIMAP2 PE=1 SV=2 - [GIMA2_HUMAN]	6.53 %	1	1	1
Q9UGP8	Translocation protein SEC63 homolog OS=Homo sapiens GN=SEC63 PE=1 SV=2 - [SEC63_HUMAN]	2.89 %	1	1	1
Q9UJL9-2	Isoform 2 of Zinc finger protein ZFP69B OS=Homo sapiens GN=ZFP69B - [ZF69B_HUMAN]	4.86 %	2	1	1
Q9UK13	Zinc finger protein 221 OS=Homo sapiens GN=ZNF221 PE=2 SV=3 - [ZN221_HUMAN]	3,24 %	2	1	1
Q9ULD9-2	Isoform 2 of Zinc finger protein 608 OS=Homo sapiens GN=ZNF608 - [ZN608_HUMAN]	0.0184	2	1	1
Q9ULX5	RING finger protein 112 OS=Homo sapiens GN=RNF112 PE=2 SV=2 - [RN112_HUMAN]	3.65 %	2	1	1
Q9UNA1-2	Isoform 2 of Rho GTPase-activating protein 26 OS=Homo sapiens GN=ARHGAP26 - [RHG26_HUMAN]	5.53 %	2	1	1
Q9Y230	RuvB-like 2 OS=Homo sapiens GN=RUVBL2 PE=1 SV=3 - [RUVB2_HUMAN]	1,51 %	1	1	1
Q9Y2J8	Protein-arginine deiminase type-2 OS=Homo sapiens GN=PADI2 PE=1 SV=2 - [PADI2_HUMAN]	2.56 %	1	1	1
Q9Y2L6-2	Isoform 2 of FERM domain-containing protein 4B OS=Homo sapiens GN=FRMD4B - [FRM4B_HUMAN]	2.04 %	2	1	1
Q9Y2Z9	Ubiquinone biosynthesis monooxygenase COQ6, mitochondrial OS=Homo sapiens GN=COQ6 PE=1 SV=2 - [COQ6_HUMAN]	2,14 %	2	2	2
Q9Y4E6-2	Isoform 2 of WD repeat-containing protein 7 OS=Homo sapiens GN=WDR7 - [WDR7_HUMAN]	0,69 %	2	1	1
Q9Y592	Centrosomal protein of 83 kDa OS=Homo sapiens GN=CEP83 PE=1 SV=2 - [CEP83_HUMAN]	0,87 %	2	1	1
Q9Y5F0	Protocadherin beta-13 OS=Homo sapiens GN=PCDHB13 PE=2 SV=1 - [PCDBD_HUMAN]	2.38 %	1	1	1
Q9Y5I7	Claudin-16 OS=Homo sapiens GN=CLDN16 PE=1 SV=1 - [CLD16_HUMAN]	9,84 %	1	1	1
Q9Y5K6	CD2-associated protein OS=Homo sapiens GN=CD2AP PE=1 SV=1 - [CD2AP_HUMAN]	3.29 %	1	1	1
Q9Y618-5	Isoform 5 of Nuclear receptor corepressor 2 OS=Homo sapiens GN=NCOR2 - [NCOR2_HUMAN]	0.85 %	4	1	1
Q9Y6V0-2	Isoform 2 of Protein piccolo OS=Homo sapiens GN=PCLO - [PCLO_HUMAN]	0.18 %	4	1	1
O00339	Matrilin-2 OS=Homo sapiens GN=MATN2 PE=1 SV=4 - [MATN2_HUMAN]
O00468	Agrin OS=Homo sapiens GN=AGRN PE=1 SV=5 - [AGRIN_HUMAN]
O00522-3	Isoform 3 of Krev interaction trapped protein 1 OS=Homo sapiens GN=KRIT1 - [KRIT1_HUMAN]
O00592	Podocalyxin OS=Homo sapiens GN=PODXL PE=1 SV=2 - [PODXL_HUMAN]
O14495	Phospholipid phosphatase 3 OS=Homo sapiens GN=PLPP3 PE=1 SV=1 - [PLPP3_HUMAN]
O14638	Ectonucleotide pyrophosphatase/phosphodiesterase family member 3 OS=Homo sapiens GN=ENPP3 PE=1 SV=2 - [ENPP3_HUMAN]
O14732	Inositol monophosphatase 2 OS=Homo sapiens GN=IMPA2 PE=1 SV=1 - [IMPA2_HUMAN]
O15118	Niemann-Pick C1 protein OS=Homo sapiens GN=NPC1 PE=1 SV=2 - [NPC1_HUMAN]
O15173	Membrane-associated progesterone receptor component 2 OS=Homo sapiens GN=PGRMC2 PE=1 SV=1 - [PGRC2_HUMAN]
O15260	Surfeit locus protein 4 OS=Homo sapiens GN=SURF4 PE=1 SV=3 - [SURF4_HUMAN]
O43657	Tetraspanin-6 OS=Homo sapiens GN=TSPAN6 PE=1 SV=1 - [TSN6_HUMAN]
O43852	Calumenin OS=Homo sapiens GN=CALU PE=1 SV=2 - [CALU_HUMAN]
O60229-3	Isoform 3 of Kalirin OS=Homo sapiens GN=KALRN - [KALRN_HUMAN]
O60361	Putative nucleoside diphosphate kinase OS=Homo sapiens GN=NME2P1 PE=5 SV=1 - [NDK8_HUMAN]
O60568	Procollagen-lysine,2-oxoglutarate 5-dioxygenase 3 OS=Homo sapiens GN=PLOD3 PE=1 SV=1 - [PLOD3_HUMAN]
O75131	Copine-3 OS=Homo sapiens GN=CPNE3 PE=1 SV=1 - [CPNE3_HUMAN]
O75340	Programmed cell death protein 6 OS=Homo sapiens GN=PDCD6 PE=1 SV=1 - [PDCD6_HUMAN]
O75531	Barrier-to-autointegration factor OS=Homo sapiens GN=BANF1 PE=1 SV=1 - [BAF_HUMAN]
O75955	Flotillin-1 OS=Homo sapiens GN=FLOT1 PE=1 SV=3 - [FLOT1_HUMAN]
O95197	Reticulon-3 OS=Homo sapiens GN=RTN3 PE=1 SV=2 - [RTN3_HUMAN]
O95197-6	Isoform 6 of Reticulon-3 OS=Homo sapiens GN=RTN3 - [RTN3_HUMAN]
O95302	Peptidyl-prolyl cis-trans isomerase FKBP9 OS=Homo sapiens GN=FKBP9 PE=1 SV=2 - [FKBP9_HUMAN]
O95837	Guanine nucleotide-binding protein subunit alpha-14 OS=Homo sapiens GN=GNA14 PE=1 SV=1 - [GNA14_HUMAN]
P00352	Retinal dehydrogenase 1 OS=Homo sapiens GN=ALDH1A1 PE=1 SV=2 - [AL1A1_HUMAN]
P00367	Glutamate dehydrogenase 1, mitochondrial OS=Homo sapiens GN=GLUD1 PE=1 SV=2 - [DHE3_HUMAN]
P00738	Haptoglobin OS=Homo sapiens GN=HP PE=1 SV=1 - [HPT_HUMAN]
P00750	Tissue-type plasminogen activator OS=Homo sapiens GN=PLAT PE=1 SV=1 - [TPA_HUMAN]
P01834	Ig kappa chain C region OS=Homo sapiens GN=IGKC PE=1 SV=1 - [IGKC_HUMAN]
P01876	Ig alpha-1 chain C region OS=Homo sapiens GN=IGHA1 PE=1 SV=2 - [IGHA1_HUMAN]
P02656	Apolipoprotein C-III OS=Homo sapiens GN=APOC3 PE=1 SV=1 - [APOC3_HUMAN]
P02753	Retinol-binding protein 4 OS=Homo sapiens GN=RBP4 PE=1 SV=3 - [RET4_HUMAN]
P02788	Lactotransferrin OS=Homo sapiens GN=LTF PE=1 SV=6 - [TRFL_HUMAN]
P02790	Hemopexin OS=Homo sapiens GN=HPX PE=1 SV=2 - [HEMO_HUMAN]
P04083	Annexin A1 OS=Homo sapiens GN=ANXA1 PE=1 SV=2 - [ANXA1_HUMAN]
P04216	Thy-1 membrane glycoprotein OS=Homo sapiens GN=THY1 PE=1 SV=2 - [THY1_HUMAN]
P04899	Guanine nucleotide-binding protein G(i) subunit alpha-2 OS=Homo sapiens GN=GNAI2 PE=1 SV=3 - [GNAI2_HUMAN]
P05026	Sodium/potassium-transporting ATPase subunit beta-1 OS=Homo sapiens GN=ATP1B1 PE=1 SV=1 - [AT1B1_HUMAN]
P05156	Complement factor I OS=Homo sapiens GN=CFI PE=1 SV=2 - [CFAI_HUMAN]
P06703	Protein S100-A6 OS=Homo sapiens GN=S100A6 PE=1 SV=1 - [S10A6_HUMAN]
P06858	Lipoprotein lipase OS=Homo sapiens GN=LPL PE=1 SV=1 - [LIPL_HUMAN]
P07108	Acyl-CoA-binding protein OS=Homo sapiens GN=DBI PE=1 SV=2 - [ACBP_HUMAN]
P07148	Fatty acid-binding protein, liver OS=Homo sapiens GN=FABP1 PE=1 SV=1 - [FABPL_HUMAN]
P07437	Tubulin beta chain OS=Homo sapiens GN=TUBB PE=1 SV=2 - [TBB5_HUMAN]
P07602	Prosaposin OS=Homo sapiens GN=PSAP PE=1 SV=2 - [SAP_HUMAN]
P07737	Profilin-1 OS=Homo sapiens GN=PFN1 PE=1 SV=2 - [PROF1_HUMAN]
P08134	Rho-related GTP-binding protein RhoC OS=Homo sapiens GN=RHOC PE=1 SV=1 - [RHOC_HUMAN]
P08670	Vimentin OS=Homo sapiens GN=VIM PE=1 SV=4 - [VIME_HUMAN]
P09486	SPARC OS=Homo sapiens GN=SPARC PE=1 SV=1 - [SPRC_HUMAN]
P09543	2',3'-cyclic-nucleotide 3'-phosphodiesterase OS=Homo sapiens GN=CNP PE=1 SV=2 - [CN37_HUMAN]
P10319	HLA class I histocompatibility antigen, B-58 alpha chain OS=Homo sapiens GN=HLA-B PE=1 SV=1 - [1B58_HUMAN]
P10809	60 kDa heat shock protein, mitochondrial OS=Homo sapiens GN=HSPD1 PE=1 SV=2 - [CH60_HUMAN]
P11169	Solute carrier family 2, facilitated glucose transporter member 3 OS=Homo sapiens GN=SLC2A3 PE=1 SV=1 - [GTR3_HUMAN]
P12277	Creatine kinase B-type OS=Homo sapiens GN=CKB PE=1 SV=1 - [KCRB_HUMAN]
P12814	Alpha-actinin-1 OS=Homo sapiens GN=ACTN1 PE=1 SV=2 - [ACTN1_HUMAN]
P13987	CD59 glycoprotein OS=Homo sapiens GN=CD59 PE=1 SV=1 - [CD59_HUMAN]
P14174	Macrophage migration inhibitory factor OS=Homo sapiens GN=MIF PE=1 SV=4 - [MIF_HUMAN]
P15311	Ezrin OS=Homo sapiens GN=EZR PE=1 SV=4 - [EZRI_HUMAN]
P16070	CD44 antigen OS=Homo sapiens GN=CD44 PE=1 SV=3 - [CD44_HUMAN]
P17252	Protein kinase C alpha type OS=Homo sapiens GN=PRKCA PE=1 SV=4 - [KPCA_HUMAN]
P20073	Annexin A7 OS=Homo sapiens GN=ANXA7 PE=1 SV=3 - [ANXA7_HUMAN]
P20645	Cation-dependent mannose-6-phosphate receptor OS=Homo sapiens GN=M6PR PE=1 SV=1 - [MPRD_HUMAN]
P21589-2	Isoform 2 of 5'-nucleotidase OS=Homo sapiens GN=NT5E - [5NTD_HUMAN]
P21741	Midkine OS=Homo sapiens GN=MDK PE=1 SV=1 - [MK_HUMAN]
P21796	Voltage-dependent anion-selective channel protein 1 OS=Homo sapiens GN=VDAC1 PE=1 SV=2 - [VDAC1_HUMAN]
P23229	Integrin alpha-6 OS=Homo sapiens GN=ITGA6 PE=1 SV=5 - [ITA6_HUMAN]
P23396	40S ribosomal protein S3 OS=Homo sapiens GN=RPS3 PE=1 SV=2 - [RS3_HUMAN]
P23471	Receptor-type tyrosine-protein phosphatase zeta OS=Homo sapiens GN=PTPRZ1 PE=1 SV=4 - [PTPRZ_HUMAN]
P23526	Adenosylhomocysteinase OS=Homo sapiens GN=AHCY PE=1 SV=4 - [SAHH_HUMAN]
P24821	Tenascin OS=Homo sapiens GN=TNC PE=1 SV=3 - [TENA_HUMAN]
P26012	Integrin beta-8 OS=Homo sapiens GN=ITGB8 PE=2 SV=1 - [ITB8_HUMAN]
P27348	14-3-3 protein theta OS=Homo sapiens GN=YWHAQ PE=1 SV=1 - [1433T_HUMAN]
P30626	Sorcin OS=Homo sapiens GN=SRI PE=1 SV=1 - [SORCN_HUMAN]
P30626-3	Isoform 3 of Sorcin OS=Homo sapiens GN=SRI - [SORCN_HUMAN]
P31327	Carbamoyl-phosphate synthase [ammonia], mitochondrial OS=Homo sapiens GN=CPS1 PE=1 SV=2 - [CPSM_HUMAN]
P31944	Caspase-14 OS=Homo sapiens GN=CASP14 PE=1 SV=2 - [CASPE_HUMAN]
P31946	14-3-3 protein beta/alpha OS=Homo sapiens GN=YWHAB PE=1 SV=3 - [1433B_HUMAN]
P32119	Peroxiredoxin-2 OS=Homo sapiens GN=PRDX2 PE=1 SV=5 - [PRDX2_HUMAN]
P35052	Glypican-1 OS=Homo sapiens GN=GPC1 PE=1 SV=2 - [GPC1_HUMAN]
P40926	Malate dehydrogenase, mitochondrial OS=Homo sapiens GN=MDH2 PE=1 SV=3 - [MDHM_HUMAN]
P41222	Prostaglandin-H2 D-isomerase OS=Homo sapiens GN=PTGDS PE=1 SV=1 - [PTGDS_HUMAN]
P42357	Histidine ammonia-lyase OS=Homo sapiens GN=HAL PE=1 SV=1 - [HUTH_HUMAN]
P42785	Lysosomal Pro-X carboxypeptidase OS=Homo sapiens GN=PRCP PE=1 SV=1 - [PCP_HUMAN]
P43307	Translocon-associated protein subunit alpha OS=Homo sapiens GN=SSR1 PE=1 SV=3 - [SSRA_HUMAN]
P45880	Voltage-dependent anion-selective channel protein 2 OS=Homo sapiens GN=VDAC2 PE=1 SV=2 - [VDAC2_HUMAN]
P46977	Dolichyl-diphosphooligosaccharide--protein glycosyltransferase subunit STT3A OS=Homo sapiens GN=STT3A PE=1 SV=2 - [STT3A_HUMAN]
P49257	Protein ERGIC-53 OS=Homo sapiens GN=LMAN1 PE=1 SV=2 - [LMAN1_HUMAN]
P49327	Fatty acid synthase OS=Homo sapiens GN=FASN PE=1 SV=3 - [FAS_HUMAN]
P50281	Matrix metalloproteinase-14 OS=Homo sapiens GN=MMP14 PE=1 SV=3 - [MMP14_HUMAN]
P50454	Serpin H1 OS=Homo sapiens GN=SERPINH1 PE=1 SV=2 - [SERPH_HUMAN]
P50914	60S ribosomal protein L14 OS=Homo sapiens GN=RPL14 PE=1 SV=4 - [RL14_HUMAN]
P51148	Ras-related protein Rab-5C OS=Homo sapiens GN=RAB5C PE=1 SV=2 - [RAB5C_HUMAN]
P51149	Ras-related protein Rab-7a OS=Homo sapiens GN=RAB7A PE=1 SV=1 - [RAB7A_HUMAN]
P51571	Translocon-associated protein subunit delta OS=Homo sapiens GN=SSR4 PE=1 SV=1 - [SSRD_HUMAN]
P51572	B-cell receptor-associated protein 31 OS=Homo sapiens GN=BCAP31 PE=1 SV=3 - [BAP31_HUMAN]
P54652	Heat shock-related 70 kDa protein 2 OS=Homo sapiens GN=HSPA2 PE=1 SV=1 - [HSP72_HUMAN]
P54760	Ephrin type-B receptor 4 OS=Homo sapiens GN=EPHB4 PE=1 SV=2 - [EPHB4_HUMAN]
P60174	Triosephosphate isomerase OS=Homo sapiens GN=TPI1 PE=1 SV=3 - [TPIS_HUMAN]
P60763	Ras-related C3 botulinum toxin substrate 3 OS=Homo sapiens GN=RAC3 PE=1 SV=1 - [RAC3_HUMAN]
P61020-2	Isoform 2 of Ras-related protein Rab-5B OS=Homo sapiens GN=RAB5B - [RAB5B_HUMAN]
P61026	Ras-related protein Rab-10 OS=Homo sapiens GN=RAB10 PE=1 SV=1 - [RAB10_HUMAN]
P61224	Ras-related protein Rap-1b OS=Homo sapiens GN=RAP1B PE=1 SV=1 - [RAP1B_HUMAN]
P61225	Ras-related protein Rap-2b OS=Homo sapiens GN=RAP2B PE=1 SV=1 - [RAP2B_HUMAN]
P61619	Protein transport protein Sec61 subunit alpha isoform 1 OS=Homo sapiens GN=SEC61A1 PE=1 SV=2 - [S61A1_HUMAN]
P61803	Dolichyl-diphosphooligosaccharide--protein glycosyltransferase subunit DAD1 OS=Homo sapiens GN=DAD1 PE=1 SV=3 - [DAD1_HUMAN]
P61981	14-3-3 protein gamma OS=Homo sapiens GN=YWHAG PE=1 SV=2 - [1433G_HUMAN]
P62753	40S ribosomal protein S6 OS=Homo sapiens GN=RPS6 PE=1 SV=1 - [RS6_HUMAN]
P62937	Peptidyl-prolyl cis-trans isomerase A OS=Homo sapiens GN=PPIA PE=1 SV=2 - [PPIA_HUMAN]
P62995	Transformer-2 protein homolog beta OS=Homo sapiens GN=TRA2B PE=1 SV=1 - [TRA2B_HUMAN]
P63104	14-3-3 protein zeta/delta OS=Homo sapiens GN=YWHAZ PE=1 SV=1 - [1433Z_HUMAN]
P63267	Actin, gamma-enteric smooth muscle OS=Homo sapiens GN=ACTG2 PE=1 SV=1 - [ACTH_HUMAN]
P67812-2	Isoform 2 of Signal peptidase complex catalytic subunit SEC11A OS=Homo sapiens GN=SEC11A - [SC11A_HUMAN]
P68363	Tubulin alpha-1B chain OS=Homo sapiens GN=TUBA1B PE=1 SV=1 - [TBA1B_HUMAN]
P78310	Coxsackievirus and adenovirus receptor OS=Homo sapiens GN=CXADR PE=1 SV=1 - [CXAR_HUMAN]
P78334-2	Isoform 2 of Gamma-aminobutyric acid receptor subunit epsilon OS=Homo sapiens GN=GABRE - [GBRE_HUMAN]
P83881	60S ribosomal protein L36a OS=Homo sapiens GN=RPL36A PE=1 SV=2 - [RL36A_HUMAN]
Q00610	Clathrin heavy chain 1 OS=Homo sapiens GN=CLTC PE=1 SV=5 - [CLH1_HUMAN]
Q01130	Serine/arginine-rich splicing factor 2 OS=Homo sapiens GN=SRSF2 PE=1 SV=4 - [SRSF2_HUMAN]
Q01518	Adenylyl cyclase-associated protein 1 OS=Homo sapiens GN=CAP1 PE=1 SV=5 - [CAP1_HUMAN]
Q07020	60S ribosomal protein L18 OS=Homo sapiens GN=RPL18 PE=1 SV=2 - [RL18_HUMAN]
Q07065	Cytoskeleton-associated protein 4 OS=Homo sapiens GN=CKAP4 PE=1 SV=2 - [CKAP4_HUMAN]
Q08722	Leukocyte surface antigen CD47 OS=Homo sapiens GN=CD47 PE=1 SV=1 - [CD47_HUMAN]
Q10471	Polypeptide N-acetylgalactosaminyltransferase 2 OS=Homo sapiens GN=GALNT2 PE=1 SV=1 - [GALT2_HUMAN]
Q12907	Vesicular integral-membrane protein VIP36 OS=Homo sapiens GN=LMAN2 PE=1 SV=1 - [LMAN2_HUMAN]
Q13243	Serine/arginine-rich splicing factor 5 OS=Homo sapiens GN=SRSF5 PE=1 SV=1 - [SRSF5_HUMAN]
Q13449	Limbic system-associated membrane protein OS=Homo sapiens GN=LSAMP PE=1 SV=2 - [LSAMP_HUMAN]
Q13683	Integrin alpha-7 OS=Homo sapiens GN=ITGA7 PE=1 SV=3 - [ITA7_HUMAN]
Q13885	Tubulin beta-2A chain OS=Homo sapiens GN=TUBB2A PE=1 SV=1 - [TBB2A_HUMAN]
Q14254	Flotillin-2 OS=Homo sapiens GN=FLOT2 PE=1 SV=2 - [FLOT2_HUMAN]
Q14568	Heat shock protein HSP 90-alpha A2 OS=Homo sapiens GN=HSP90AA2P PE=1 SV=2 - [HS902_HUMAN]
Q14624	Inter-alpha-trypsin inhibitor heavy chain H4 OS=Homo sapiens GN=ITIH4 PE=1 SV=4 - [ITIH4_HUMAN]
Q15526-2	Isoform 2 of Surfeit locus protein 1 OS=Homo sapiens GN=SURF1 - [SURF1_HUMAN]
Q15836	Vesicle-associated membrane protein 3 OS=Homo sapiens GN=VAMP3 PE=1 SV=3 - [VAMP3_HUMAN]
Q16363	Laminin subunit alpha-4 OS=Homo sapiens GN=LAMA4 PE=1 SV=4 - [LAMA4_HUMAN]
Q16555	Dihydropyrimidinase-related protein 2 OS=Homo sapiens GN=DPYSL2 PE=1 SV=1 - [DPYL2_HUMAN]
Q53GQ0	Very-long-chain 3-oxoacyl-CoA reductase OS=Homo sapiens GN=HSD17B12 PE=1 SV=2 - [DHB12_HUMAN]
Q562F6-2	Isoform 2 of Shugoshin 2 OS=Homo sapiens GN=SGO2 - [SGO2_HUMAN]
Q5ZPR3-3	Isoform 3 of CD276 antigen OS=Homo sapiens GN=CD276 - [CD276_HUMAN]
Q6UVK1	Chondroitin sulfate proteoglycan 4 OS=Homo sapiens GN=CSPG4 PE=1 SV=2 - [CSPG4_HUMAN]
Q71U36	Tubulin alpha-1A chain OS=Homo sapiens GN=TUBA1A PE=1 SV=1 - [TBA1A_HUMAN]
Q7Z5P9-2	Isoform 2 of Mucin-19 OS=Homo sapiens GN=MUC19 - [MUC19_HUMAN]
Q86VE9	Serine incorporator 5 OS=Homo sapiens GN=SERINC5 PE=2 SV=1 - [SERC5_HUMAN]
Q86VE9-3	Isoform 3 of Serine incorporator 5 OS=Homo sapiens GN=SERINC5 - [SERC5_HUMAN]
Q8IV08	Phospholipase D3 OS=Homo sapiens GN=PLD3 PE=1 SV=1 - [PLD3_HUMAN]
Q8NBI6	Xyloside xylosyltransferase 1 OS=Homo sapiens GN=XXYLT1 PE=1 SV=1 - [XXLT1_HUMAN]
Q8NBM8	Prenylcysteine oxidase-like OS=Homo sapiens GN=PCYOX1L PE=1 SV=2 - [PCYXL_HUMAN]
Q8NBS9	Thioredoxin domain-containing protein 5 OS=Homo sapiens GN=TXNDC5 PE=1 SV=2 - [TXND5_HUMAN]
Q8TDB8-4	Isoform 4 of Solute carrier family 2, facilitated glucose transporter member 14 OS=Homo sapiens GN=SLC2A14 - [GTR14_HUMAN]
Q8WUM4	Programmed cell death 6-interacting protein OS=Homo sapiens GN=PDCD6IP PE=1 SV=1 - [PDC6I_HUMAN]
Q8WW34-2	Isoform 2 of Transmembrane protein 239 OS=Homo sapiens GN=TMEM239 - [TM239_HUMAN]
Q92504	Zinc transporter SLC39A7 OS=Homo sapiens GN=SLC39A7 PE=1 SV=2 - [S39A7_HUMAN]
Q92544	Transmembrane 9 superfamily member 4 OS=Homo sapiens GN=TM9SF4 PE=1 SV=2 - [TM9S4_HUMAN]
Q93074-3	Isoform 3 of Mediator of RNA polymerase II transcription subunit 12 OS=Homo sapiens GN=MED12 - [MED12_HUMAN]
Q96FN4	Copine-2 OS=Homo sapiens GN=CPNE2 PE=1 SV=3 - [CPNE2_HUMAN]
Q96JJ7	Protein disulfide-isomerase TMX3 OS=Homo sapiens GN=TMX3 PE=1 SV=2 - [TMX3_HUMAN]
Q96PU5	E3 ubiquitin-protein ligase NEDD4-like OS=Homo sapiens GN=NEDD4L PE=1 SV=2 - [NED4L_HUMAN]
Q96QV6	Histone H2A type 1-A OS=Homo sapiens GN=HIST1H2AA PE=1 SV=3 - [H2A1A_HUMAN]
Q99523	Sortilin OS=Homo sapiens GN=SORT1 PE=1 SV=3 - [SORT_HUMAN]
Q9BQE3	Tubulin alpha-1C chain OS=Homo sapiens GN=TUBA1C PE=1 SV=1 - [TBA1C_HUMAN]
Q9BT09	Protein canopy homolog 3 OS=Homo sapiens GN=CNPY3 PE=1 SV=1 - [CNPY3_HUMAN]
Q9BVC6	Transmembrane protein 109 OS=Homo sapiens GN=TMEM109 PE=1 SV=1 - [TM109_HUMAN]
Q9BVS5	tRNA (adenine(58)-N(1))-methyltransferase, mitochondrial OS=Homo sapiens GN=TRMT61B PE=1 SV=2 - [TR61B_HUMAN]
Q9BX67	Junctional adhesion molecule C OS=Homo sapiens GN=JAM3 PE=1 SV=1 - [JAM3_HUMAN]
Q9H015	Solute carrier family 22 member 4 OS=Homo sapiens GN=SLC22A4 PE=1 SV=3 - [S22A4_HUMAN]
Q9H2P9-4	Isoform 4 of Diphthine methyl ester synthase OS=Homo sapiens GN=DPH5 - [DPH5_HUMAN]
Q9H313	Protein tweety homolog 1 OS=Homo sapiens GN=TTYH1 PE=2 SV=1 - [TTYH1_HUMAN]
Q9HD45	Transmembrane 9 superfamily member 3 OS=Homo sapiens GN=TM9SF3 PE=1 SV=2 - [TM9S3_HUMAN]
Q9NQC3-5	Isoform 5 of Reticulon-4 OS=Homo sapiens GN=RTN4 - [RTN4_HUMAN]
Q9NYU2	UDP-glucose:glycoprotein glucosyltransferase 1 OS=Homo sapiens GN=UGGT1 PE=1 SV=3 - [UGGG1_HUMAN]
Q9UBM7	7-dehydrocholesterol reductase OS=Homo sapiens GN=DHCR7 PE=1 SV=1 - [DHCR7_HUMAN]
Q9UHL4	Dipeptidyl peptidase 2 OS=Homo sapiens GN=DPP7 PE=1 SV=3 - [DPP2_HUMAN]
Q9Y2B0	Protein canopy homolog 2 OS=Homo sapiens GN=CNPY2 PE=1 SV=1 - [CNPY2_HUMAN]
Q9Y3B3	Transmembrane emp24 domain-containing protein 7 OS=Homo sapiens GN=TMED7 PE=1 SV=2 - [TMED7_HUMAN]
Q9Y639	Neuroplastin OS=Homo sapiens GN=NPTN PE=1 SV=2 - [NPTN_HUMAN]
	Information about coverage and protein/petide numbers (SEQUEST) only available for proteins identified in laboratory 1

## Sheet: Breast cancer
BREAST CANCER CELL LINE (MDA-MB-231)
Accession nr.	Ultracentrifugation	ΣCoverage	Σ# Unique Peptides	Σ# Peptides		Accession nr.	Total Exosome Isolation Reagent (kit)	ΣCoverage	Σ# Unique Peptides	Σ# Peptides
P31946	14-3-3 protein beta/alpha OS=Homo sapiens GN=YWHAB PE=1 SV=3 - [1433B_HUMAN]	35.37 %	3	7		P61604	10 kDa heat shock protein, mitochondrial OS=Homo sapiens GN=HSPE1 PE=1 SV=2 - [CH10_HUMAN]	11.76 %	1	1
P62258	14-3-3 protein epsilon OS=Homo sapiens GN=YWHAE PE=1 SV=1 - [1433E_HUMAN]	26.27 %	3	6		Q15029	116 kDa U5 small nuclear ribonucleoprotein component OS=Homo sapiens GN=EFTUD2 PE=1 SV=1 - [U5S1_HUMAN]	2.67 %	2	2
P61981	14-3-3 protein gamma OS=Homo sapiens GN=YWHAG PE=1 SV=2 - [1433G_HUMAN]	15.79 %	1	4		P31946	14-3-3 protein beta/alpha OS=Homo sapiens GN=YWHAB PE=1 SV=3 - [1433B_HUMAN]	39.43 %	4	8
P27348	14-3-3 protein theta OS=Homo sapiens GN=YWHAQ PE=1 SV=1 - [1433T_HUMAN]	22.86 %	2	5		P62258	14-3-3 protein epsilon OS=Homo sapiens GN=YWHAE PE=1 SV=1 - [1433E_HUMAN]	27.06 %	4	6
P63104	14-3-3 protein zeta/delta OS=Homo sapiens GN=YWHAZ PE=1 SV=1 - [1433Z_HUMAN]	44.90 %	5	9		P61981	14-3-3 protein gamma OS=Homo sapiens GN=YWHAG PE=1 SV=2 - [1433G_HUMAN]	22.67 %	2	4
P01892	HLA class I histocompatibility antigen, A-2 alpha chain OS=Homo sapiens GN=HLA-A PE=1 SV=1 - [1A02_HUMAN]	10.68 %	3	3		P27348	14-3-3 protein theta OS=Homo sapiens GN=YWHAQ PE=1 SV=1 - [1433T_HUMAN]	30.61 %	4	6
P01889	HLA class I histocompatibility antigen, B-7 alpha chain OS=Homo sapiens GN=HLA-B PE=1 SV=3 - [1B07_HUMAN]	6.91 %	2	2		P63104	14-3-3 protein zeta/delta OS=Homo sapiens GN=YWHAZ PE=1 SV=1 - [1433Z_HUMAN]	43.27 %	6	10
P08195	4F2 cell-surface antigen heavy chain OS=Homo sapiens GN=SLC3A2 PE=1 SV=3 - [4F2_HUMAN]	21.11 %	9	9		P09543	2',3'-cyclic-nucleotide 3'-phosphodiesterase OS=Homo sapiens GN=CNP PE=1 SV=2 - [CN37_HUMAN]	5.94 %	1	1
P21589	5'-nucleotidase OS=Homo sapiens GN=NT5E PE=1 SV=1 - [5NTD_HUMAN]	46.52 %	24	24		P62333	26S protease regulatory subunit 10B OS=Homo sapiens GN=PSMC6 PE=1 SV=1 - [PRS10_HUMAN]	12.85 %	4	4
P52209	6-phosphogluconate dehydrogenase, decarboxylating OS=Homo sapiens GN=PGD PE=1 SV=3 - [6PGD_HUMAN]	4.76 %	1	1		P62191	26S protease regulatory subunit 4 OS=Homo sapiens GN=PSMC1 PE=1 SV=1 - [PRS4_HUMAN]	11.14 %	3	3
P01009	Alpha-1-antitrypsin OS=Homo sapiens GN=SERPINA1 PE=1 SV=3 - [A1AT_HUMAN]	4.31 %	1	1		P17980	26S protease regulatory subunit 6A OS=Homo sapiens GN=PSMC3 PE=1 SV=3 - [PRS6A_HUMAN]	13.67 %	4	4
P08697	Alpha-2-antiplasmin OS=Homo sapiens GN=SERPINF2 PE=1 SV=3 - [A2AP_HUMAN]	2.24 %	1	1		P43686	26S protease regulatory subunit 6B OS=Homo sapiens GN=PSMC4 PE=1 SV=2 - [PRS6B_HUMAN]	7.89 %	1	1
P01023	Alpha-2-macroglobulin OS=Homo sapiens GN=A2M PE=1 SV=3 - [A2MG_HUMAN]	5.70 %	4	7		P35998	26S protease regulatory subunit 7 OS=Homo sapiens GN=PSMC2 PE=1 SV=3 - [PRS7_HUMAN]	3.46 %	1	1
Q15758	Neutral amino acid transporter B(0) OS=Homo sapiens GN=SLC1A5 PE=1 SV=2 - [AAAT_HUMAN]	12.38 %	5	5		P62195	26S protease regulatory subunit 8 OS=Homo sapiens GN=PSMC5 PE=1 SV=1 - [PRS8_HUMAN]	13.05 %	3	3
P00505	Aspartate aminotransferase, mitochondrial OS=Homo sapiens GN=GOT2 PE=1 SV=3 - [AATM_HUMAN]	2.79 %	1	1		Q99460	26S proteasome non-ATPase regulatory subunit 1 OS=Homo sapiens GN=PSMD1 PE=1 SV=2 - [PSMD1_HUMAN]	2.10 %	2	2
P12821	Angiotensin-converting enzyme OS=Homo sapiens GN=ACE PE=1 SV=1 - [ACE_HUMAN]	0.84 %	1	1		O00231	26S proteasome non-ATPase regulatory subunit 11 OS=Homo sapiens GN=PSMD11 PE=1 SV=3 - [PSD11_HUMAN]	5.21 %	2	2
P53396	ATP-citrate synthase OS=Homo sapiens GN=ACLY PE=1 SV=3 - [ACLY_HUMAN]	15.71 %	12	12		O00232	26S proteasome non-ATPase regulatory subunit 12 OS=Homo sapiens GN=PSMD12 PE=1 SV=3 - [PSD12_HUMAN]	10.31 %	3	3
P21399	Cytoplasmic aconitate hydratase OS=Homo sapiens GN=ACO1 PE=1 SV=3 - [ACOC_HUMAN]	3.04 %	2	2		Q9UNM6	26S proteasome non-ATPase regulatory subunit 13 OS=Homo sapiens GN=PSMD13 PE=1 SV=2 - [PSD13_HUMAN]	13.03 %	3	3
O60488	Long-chain-fatty-acid--CoA ligase 4 OS=Homo sapiens GN=ACSL4 PE=1 SV=2 - [ACSL4_HUMAN]	5.34 %	2	2		O00487	26S proteasome non-ATPase regulatory subunit 14 OS=Homo sapiens GN=PSMD14 PE=1 SV=1 - [PSDE_HUMAN]	7.10 %	1	1
P60709	Actin, cytoplasmic 1 OS=Homo sapiens GN=ACTB PE=1 SV=1 - [ACTB_HUMAN]	71.73 %	1	18		Q13200	26S proteasome non-ATPase regulatory subunit 2 OS=Homo sapiens GN=PSMD2 PE=1 SV=3 - [PSMD2_HUMAN]	12.00 %	6	6
P68032	Actin, alpha cardiac muscle 1 OS=Homo sapiens GN=ACTC1 PE=1 SV=1 - [ACTC_HUMAN]	48.54 %	3	12		O43242	26S proteasome non-ATPase regulatory subunit 3 OS=Homo sapiens GN=PSMD3 PE=1 SV=2 - [PSMD3_HUMAN]	2.25 %	1	1
P63261	Actin, cytoplasmic 2 OS=Homo sapiens GN=ACTG1 PE=1 SV=1 - [ACTG_HUMAN]	71.73 %	1	18		Q16401	26S proteasome non-ATPase regulatory subunit 5 OS=Homo sapiens GN=PSMD5 PE=1 SV=3 - [PSMD5_HUMAN]	8.33 %	3	3
P12814	Alpha-actinin-1 OS=Homo sapiens GN=ACTN1 PE=1 SV=2 - [ACTN1_HUMAN]	9.30 %	1	7		Q15008	26S proteasome non-ATPase regulatory subunit 6 OS=Homo sapiens GN=PSMD6 PE=1 SV=1 - [PSMD6_HUMAN]	9.77 %	3	3
O43707	Alpha-actinin-4 OS=Homo sapiens GN=ACTN4 PE=1 SV=2 - [ACTN4_HUMAN]	19.76 %	7	13		P51665	26S proteasome non-ATPase regulatory subunit 7 OS=Homo sapiens GN=PSMD7 PE=1 SV=2 - [PSMD7_HUMAN]	4.63 %	1	1
P61163	Alpha-centractin OS=Homo sapiens GN=ACTR1A PE=1 SV=1 - [ACTZ_HUMAN]	10.90 %	2	2		P25398	40S ribosomal protein S12 OS=Homo sapiens GN=RPS12 PE=1 SV=3 - [RS12_HUMAN]	16.67 %	1	1
O14672	Disintegrin and metalloproteinase domain-containing protein 10 OS=Homo sapiens GN=ADAM10 PE=1 SV=1 - [ADA10_HUMAN]	2.81 %	2	2		P62841	40S ribosomal protein S15 OS=Homo sapiens GN=RPS15 PE=1 SV=2 - [RS15_HUMAN]	13.10 %	1	1
Q13443	Disintegrin and metalloproteinase domain-containing protein 9 OS=Homo sapiens GN=ADAM9 PE=1 SV=1 - [ADAM9_HUMAN]	1.10 %	1	1		P62249	40S ribosomal protein S16 OS=Homo sapiens GN=RPS16 PE=1 SV=2 - [RS16_HUMAN]	6.85 %	1	1
P55263	Adenosine kinase OS=Homo sapiens GN=ADK PE=1 SV=2 - [ADK_HUMAN]	5.52 %	2	2		P62269	40S ribosomal protein S18 OS=Homo sapiens GN=RPS18 PE=1 SV=3 - [RS18_HUMAN]	5.26 %	1	1
Q09666	Neuroblast differentiation-associated protein AHNAK OS=Homo sapiens GN=AHNAK PE=1 SV=2 - [AHNK_HUMAN]	1.31 %	1	1		P15880	40S ribosomal protein S2 OS=Homo sapiens GN=RPS2 PE=1 SV=2 - [RS2_HUMAN]	10.92 %	2	2
Q13155	Aminoacyl tRNA synthase complex-interacting multifunctional protein 2 OS=Homo sapiens GN=AIMP2 PE=1 SV=2 - [AIMP2_HUMAN]	9.06 %	2	2		P63220	40S ribosomal protein S21 OS=Homo sapiens GN=RPS21 PE=1 SV=1 - [RS21_HUMAN]	18.07 %	1	1
P49189	4-trimethylaminobutyraldehyde dehydrogenase OS=Homo sapiens GN=ALDH9A1 PE=1 SV=3 - [AL9A1_HUMAN]	5.47 %	2	2		P62847	40S ribosomal protein S24 OS=Homo sapiens GN=RPS24 PE=1 SV=1 - [RS24_HUMAN]	9.02 %	1	1
P04075	Fructose-bisphosphate aldolase A OS=Homo sapiens GN=ALDOA PE=1 SV=2 - [ALDOA_HUMAN]	10.44 %	3	3		P62854	40S ribosomal protein S26 OS=Homo sapiens GN=RPS26 PE=1 SV=3 - [RS26_HUMAN]	13.04 %	1	1
P05062	Fructose-bisphosphate aldolase B OS=Homo sapiens GN=ALDOB PE=1 SV=2 - [ALDOB_HUMAN]	12.36 %	3	3		P23396	40S ribosomal protein S3 OS=Homo sapiens GN=RPS3 PE=1 SV=2 - [RS3_HUMAN]	3.70 %	1	1
P28838	Cytosol aminopeptidase OS=Homo sapiens GN=LAP3 PE=1 SV=3 - [AMPL_HUMAN]	5.39 %	2	2		P61247	40S ribosomal protein S3a OS=Homo sapiens GN=RPS3A PE=1 SV=2 - [RS3A_HUMAN]	5.30 %	1	1
P04745	Alpha-amylase 1 OS=Homo sapiens GN=AMY1A PE=1 SV=2 - [AMY1_HUMAN]	11.94 %	5	5		P46782	40S ribosomal protein S5 OS=Homo sapiens GN=RPS5 PE=1 SV=4 - [RS5_HUMAN]	30.88 %	3	3
Q9Y5C1	Angiopoietin-related protein 3 OS=Homo sapiens GN=ANGPTL3 PE=1 SV=1 - [ANGL3_HUMAN]	2.39 %	1	1		P62081	40S ribosomal protein S7 OS=Homo sapiens GN=RPS7 PE=1 SV=1 - [RS7_HUMAN]	17.53 %	2	2
Q99873	Protein arginine N-methyltransferase 1 OS=Homo sapiens GN=PRMT1 PE=1 SV=2 - [ANM1_HUMAN]	3.60 %	1	1		P62241	40S ribosomal protein S8 OS=Homo sapiens GN=RPS8 PE=1 SV=2 - [RS8_HUMAN]	5.77 %	1	1
P58335	Anthrax toxin receptor 2 OS=Homo sapiens GN=ANTXR2 PE=1 SV=5 - [ANTR2_HUMAN]	4.29 %	1	1		P08865	40S ribosomal protein SA OS=Homo sapiens GN=RPSA PE=1 SV=4 - [RSSA_HUMAN]	42.71 %	8	8
P04083	Annexin A1 OS=Homo sapiens GN=ANXA1 PE=1 SV=2 - [ANXA1_HUMAN]	34.68 %	11	11		P08195	4F2 cell-surface antigen heavy chain OS=Homo sapiens GN=SLC3A2 PE=1 SV=3 - [4F2_HUMAN]	16.35 %	7	7
P07355	Annexin A2 OS=Homo sapiens GN=ANXA2 PE=1 SV=2 - [ANXA2_HUMAN]	61.65 %	22	22		P21589	5'-nucleotidase OS=Homo sapiens GN=NT5E PE=1 SV=1 - [5NTD_HUMAN]	47.04 %	18	18
P08758	Annexin A5 OS=Homo sapiens GN=ANXA5 PE=1 SV=2 - [ANXA5_HUMAN]	32.81 %	10	10		P10809	60 kDa heat shock protein, mitochondrial OS=Homo sapiens GN=HSPD1 PE=1 SV=2 - [CH60_HUMAN]	19.72 %	6	6
P08133	Annexin A6 OS=Homo sapiens GN=ANXA6 PE=1 SV=3 - [ANXA6_HUMAN]	21.69 %	14	14		P05388	60S acidic ribosomal protein P0 OS=Homo sapiens GN=RPLP0 PE=1 SV=1 - [RLA0_HUMAN]	12.30 %	3	3
O94973	AP-2 complex subunit alpha-2 OS=Homo sapiens GN=AP2A2 PE=1 SV=2 - [AP2A2_HUMAN]	1.06 %	1	1		P05386	60S acidic ribosomal protein P1 OS=Homo sapiens GN=RPLP1 PE=1 SV=1 - [RLA1_HUMAN]	42.11 %	3	3
P63010	AP-2 complex subunit beta OS=Homo sapiens GN=AP2B1 PE=1 SV=1 - [AP2B1_HUMAN]	1.39 %	1	1		P05387	60S acidic ribosomal protein P2 OS=Homo sapiens GN=RPLP2 PE=1 SV=1 - [RLA2_HUMAN]	26.96 %	2	2
Q96CW1	AP-2 complex subunit mu OS=Homo sapiens GN=AP2M1 PE=1 SV=2 - [AP2M1_HUMAN]	4.60 %	1	1		P27635	60S ribosomal protein L10 OS=Homo sapiens GN=RPL10 PE=1 SV=4 - [RL10_HUMAN]	12.62 %	1	1
P06727	Apolipoprotein A-IV OS=Homo sapiens GN=APOA4 PE=1 SV=3 - [APOA4_HUMAN]	3.03 %	2	2		P62906	60S ribosomal protein L10a OS=Homo sapiens GN=RPL10A PE=1 SV=2 - [RL10A_HUMAN]	19.82 %	4	4
P02649	Apolipoprotein E OS=Homo sapiens GN=APOE PE=1 SV=1 - [APOE_HUMAN]	9.15 %	3	3		P30050	60S ribosomal protein L12 OS=Homo sapiens GN=RPL12 PE=1 SV=1 - [RL12_HUMAN]	9.09 %	1	1
O15143	Actin-related protein 2/3 complex subunit 1B OS=Homo sapiens GN=ARPC1B PE=1 SV=3 - [ARC1B_HUMAN]	2.69 %	1	1		P40429	60S ribosomal protein L13a OS=Homo sapiens GN=RPL13A PE=1 SV=2 - [RL13A_HUMAN]	5.42 %	1	1
P61204	ADP-ribosylation factor 3 OS=Homo sapiens GN=ARF3 PE=1 SV=2 - [ARF3_HUMAN]	20.99 %	2	4		P50914	60S ribosomal protein L14 OS=Homo sapiens GN=RPL14 PE=1 SV=4 - [RL14_HUMAN]	5.58 %	1	1
P18085	ADP-ribosylation factor 4 OS=Homo sapiens GN=ARF4 PE=1 SV=3 - [ARF4_HUMAN]	29.44 %	3	5		P61313	60S ribosomal protein L15 OS=Homo sapiens GN=RPL15 PE=1 SV=2 - [RL15_HUMAN]	5.88 %	1	1
P62330	ADP-ribosylation factor 6 OS=Homo sapiens GN=ARF6 PE=1 SV=2 - [ARF6_HUMAN]	28.00 %	3	3		P83731	60S ribosomal protein L24 OS=Homo sapiens GN=RPL24 PE=1 SV=1 - [RL24_HUMAN]	14.01 %	2	2
P61160	Actin-related protein 2 OS=Homo sapiens GN=ACTR2 PE=1 SV=1 - [ARP2_HUMAN]	8.38 %	3	3		P39023	60S ribosomal protein L3 OS=Homo sapiens GN=RPL3 PE=1 SV=2 - [RL3_HUMAN]	5.46 %	1	1
Q9C0K3	Actin-related protein 3C OS=Homo sapiens GN=ACTR3C PE=2 SV=1 - [ARP3C_HUMAN]	5.24 %	1	1		P62888	60S ribosomal protein L30 OS=Homo sapiens GN=RPL30 PE=1 SV=2 - [RL30_HUMAN]	24.35 %	2	2
P59998	Actin-related protein 2/3 complex subunit 4 OS=Homo sapiens GN=ARPC4 PE=1 SV=3 - [ARPC4_HUMAN]	4.76 %	1	1		P36578	60S ribosomal protein L4 OS=Homo sapiens GN=RPL4 PE=1 SV=5 - [RL4_HUMAN]	2.34 %	1	1
Q8N5I2	Arrestin domain-containing protein 1 OS=Homo sapiens GN=ARRDC1 PE=1 SV=1 - [ARRD1_HUMAN]	3.00 %	1	1		P46777	60S ribosomal protein L5 OS=Homo sapiens GN=RPL5 PE=1 SV=3 - [RL5_HUMAN]	6.06 %	1	1
P00966	Argininosuccinate synthase OS=Homo sapiens GN=ASS1 PE=1 SV=2 - [ASSY_HUMAN]	15.05 %	3	3		Q02878	60S ribosomal protein L6 OS=Homo sapiens GN=RPL6 PE=1 SV=3 - [RL6_HUMAN]	8.68 %	2	2
P05023	Sodium/potassium-transporting ATPase subunit alpha-1 OS=Homo sapiens GN=ATP1A1 PE=1 SV=1 - [AT1A1_HUMAN]	22.48 %	18	18		P52209	6-phosphogluconate dehydrogenase, decarboxylating OS=Homo sapiens GN=PGD PE=1 SV=3 - [6PGD_HUMAN]	4.76 %	1	1
P05026	Sodium/potassium-transporting ATPase subunit beta-1 OS=Homo sapiens GN=ATP1B1 PE=1 SV=1 - [AT1B1_HUMAN]	16.17 %	3	3		P11021	78 kDa glucose-regulated protein OS=Homo sapiens GN=HSPA5 PE=1 SV=2 - [GRP78_HUMAN]	37.92 %	18	20
P25705	ATP synthase subunit alpha, mitochondrial OS=Homo sapiens GN=ATP5A1 PE=1 SV=1 - [ATPA_HUMAN]	2.17 %	1	1		Q9BWD1	Acetyl-CoA acetyltransferase, cytosolic OS=Homo sapiens GN=ACAT2 PE=1 SV=2 - [THIC_HUMAN]	8.31 %	1	1
P06576	ATP synthase subunit beta, mitochondrial OS=Homo sapiens GN=ATP5B PE=1 SV=3 - [ATPB_HUMAN]	4.91 %	2	2		P24752	Acetyl-CoA acetyltransferase, mitochondrial OS=Homo sapiens GN=ACAT1 PE=1 SV=1 - [THIL_HUMAN]	3.98 %	1	1
Q76LX8	A disintegrin and metalloproteinase with thrombospondin motifs 13 OS=Homo sapiens GN=ADAMTS13 PE=1 SV=1 - [ATS13_HUMAN]	1.47 %	3	3		Q9BTT0	Acidic leucine-rich nuclear phosphoprotein 32 family member E OS=Homo sapiens GN=ANP32E PE=1 SV=1 - [AN32E_HUMAN]	7.09 %	1	1
O43505	Beta-1,4-glucuronyltransferase 1 OS=Homo sapiens GN=B4GAT1 PE=1 SV=1 - [B4GA1_HUMAN]	13.25 %	3	3		P68032	Actin, alpha cardiac muscle 1 OS=Homo sapiens GN=ACTC1 PE=1 SV=1 - [ACTC_HUMAN]	30.24 %	1	11
P35613	Basigin OS=Homo sapiens GN=BSG PE=1 SV=2 - [BASI_HUMAN]	4.68 %	1	1		P63261	Actin, cytoplasmic 2 OS=Homo sapiens GN=ACTG1 PE=1 SV=1 - [ACTG_HUMAN]	79.47 %	1	23
P53004	Biliverdin reductase A OS=Homo sapiens GN=BLVRA PE=1 SV=2 - [BIEA_HUMAN]	3.38 %	1	1		O96019	Actin-like protein 6A OS=Homo sapiens GN=ACTL6A PE=1 SV=1 - [ACL6A_HUMAN]	9.79 %	2	2
Q13867	Bleomycin hydrolase OS=Homo sapiens GN=BLMH PE=1 SV=1 - [BLMH_HUMAN]	2.86 %	1	1		P61160	Actin-related protein 2 OS=Homo sapiens GN=ACTR2 PE=1 SV=1 - [ARP2_HUMAN]	24.37 %	7	7
P30043	Flavin reductase (NADPH) OS=Homo sapiens GN=BLVRB PE=1 SV=3 - [BLVRB_HUMAN]	7.28 %	1	1		Q92747	Actin-related protein 2/3 complex subunit 1A OS=Homo sapiens GN=ARPC1A PE=1 SV=2 - [ARC1A_HUMAN]	10.81 %	1	2
Q07021	Complement component 1 Q subcomponent-binding protein, mitochondrial OS=Homo sapiens GN=C1QBP PE=1 SV=1 - [C1QBP_HUMAN]	4.96 %	1	1		O15143	Actin-related protein 2/3 complex subunit 1B OS=Homo sapiens GN=ARPC1B PE=1 SV=3 - [ARC1B_HUMAN]	14.25 %	2	3
P11586	C-1-tetrahydrofolate synthase, cytoplasmic OS=Homo sapiens GN=MTHFD1 PE=1 SV=3 - [C1TC_HUMAN]	12.30 %	8	8		O15144	Actin-related protein 2/3 complex subunit 2 OS=Homo sapiens GN=ARPC2 PE=1 SV=1 - [ARPC2_HUMAN]	37.00 %	8	8
P54289	Voltage-dependent calcium channel subunit alpha-2/delta-1 OS=Homo sapiens GN=CACNA2D1 PE=1 SV=3 - [CA2D1_HUMAN]	1.27 %	1	1		O15145	Actin-related protein 2/3 complex subunit 3 OS=Homo sapiens GN=ARPC3 PE=1 SV=3 - [ARPC3_HUMAN]	6.18 %	1	1
Q9NZT1	Calmodulin-like protein 5 OS=Homo sapiens GN=CALML5 PE=1 SV=2 - [CALL5_HUMAN]	40.41 %	3	3		P59998	Actin-related protein 2/3 complex subunit 4 OS=Homo sapiens GN=ARPC4 PE=1 SV=3 - [ARPC4_HUMAN]	48.21 %	6	6
P62158	Calmodulin OS=Homo sapiens GN=CALM1 PE=1 SV=2 - [CALM_HUMAN]	36.91 %	4	4		Q9BPX5	Actin-related protein 2/3 complex subunit 5-like protein OS=Homo sapiens GN=ARPC5L PE=1 SV=1 - [ARP5L_HUMAN]	33.33 %	2	2
P17655	Calpain-2 catalytic subunit OS=Homo sapiens GN=CAPN2 PE=1 SV=6 - [CAN2_HUMAN]	5.00 %	2	2		P61158	Actin-related protein 3 OS=Homo sapiens GN=ACTR3 PE=1 SV=3 - [ARP3_HUMAN]	39.71 %	8	8
Q01518	Adenylyl cyclase-associated protein 1 OS=Homo sapiens GN=CAP1 PE=1 SV=5 - [CAP1_HUMAN]	2.53 %	1	1		P53999	Activated RNA polymerase II transcriptional coactivator p15 OS=Homo sapiens GN=SUB1 PE=1 SV=3 - [TCP4_HUMAN]	18.90 %	2	2
P47756	F-actin-capping protein subunit beta OS=Homo sapiens GN=CAPZB PE=1 SV=4 - [CAPZB_HUMAN]	3.61 %	1	1		O95433	Activator of 90 kDa heat shock protein ATPase homolog 1 OS=Homo sapiens GN=AHSA1 PE=1 SV=1 - [AHSA1_HUMAN]	6.51 %	1	1
P31944	Caspase-14 OS=Homo sapiens GN=CASP14 PE=1 SV=2 - [CASPE_HUMAN]	6.20 %	1	1		P07741	Adenine phosphoribosyltransferase OS=Homo sapiens GN=APRT PE=1 SV=2 - [APT_HUMAN]	16.67 %	2	2
P07858	Cathepsin B OS=Homo sapiens GN=CTSB PE=1 SV=3 - [CATB_HUMAN]	5.90 %	1	1		P55263	Adenosine kinase OS=Homo sapiens GN=ADK PE=1 SV=2 - [ADK_HUMAN]	4.42 %	1	1
P07339	Cathepsin D OS=Homo sapiens GN=CTSD PE=1 SV=1 - [CATD_HUMAN]	9.95 %	3	3		P23526	Adenosylhomocysteinase OS=Homo sapiens GN=AHCY PE=1 SV=4 - [SAHH_HUMAN]	8.56 %	3	3
Q9UBR2	Cathepsin Z OS=Homo sapiens GN=CTSZ PE=1 SV=1 - [CATZ_HUMAN]	3.30 %	1	1		P30566	Adenylosuccinate lyase OS=Homo sapiens GN=ADSL PE=1 SV=2 - [PUR8_HUMAN]	13.22 %	3	3
Q03135	Caveolin-1 OS=Homo sapiens GN=CAV1 PE=1 SV=4 - [CAV1_HUMAN]	21.35 %	3	3		Q01518	Adenylyl cyclase-associated protein 1 OS=Homo sapiens GN=CAP1 PE=1 SV=5 - [CAP1_HUMAN]	16.63 %	5	5
P52907	F-actin-capping protein subunit alpha-1 OS=Homo sapiens GN=CAPZA1 PE=1 SV=3 - [CAZA1_HUMAN]	9.79 %	2	2		P05141	ADP/ATP translocase 2 OS=Homo sapiens GN=SLC25A5 PE=1 SV=7 - [ADT2_HUMAN]	7.05 %	2	2
P15169	Carboxypeptidase N catalytic chain OS=Homo sapiens GN=CPN1 PE=1 SV=1 - [CBPN_HUMAN]	8.08 %	2	2		P84077	ADP-ribosylation factor 1 OS=Homo sapiens GN=ARF1 PE=1 SV=2 - [ARF1_HUMAN]	49.72 %	4	7
P48509	CD151 antigen OS=Homo sapiens GN=CD151 PE=1 SV=3 - [CD151_HUMAN]	17.00 %	5	5		P18085	ADP-ribosylation factor 4 OS=Homo sapiens GN=ARF4 PE=1 SV=3 - [ARF4_HUMAN]	38.33 %	2	5
Q13740	CD166 antigen OS=Homo sapiens GN=ALCAM PE=1 SV=2 - [CD166_HUMAN]	3.60 %	2	2		P62330	ADP-ribosylation factor 6 OS=Homo sapiens GN=ARF6 PE=1 SV=2 - [ARF6_HUMAN]	5.71 %	1	1
P16070	CD44 antigen OS=Homo sapiens GN=CD44 PE=1 SV=3 - [CD44_HUMAN]	4.72 %	3	3		P40616	ADP-ribosylation factor-like protein 1 OS=Homo sapiens GN=ARL1 PE=1 SV=1 - [ARL1_HUMAN]	8.84 %	1	1
P13987	CD59 glycoprotein OS=Homo sapiens GN=CD59 PE=1 SV=1 - [CD59_HUMAN]	25.00 %	4	4		O00468	Agrin OS=Homo sapiens GN=AGRN PE=1 SV=5 - [AGRIN_HUMAN]	12.72 %	18	18
P08962	CD63 antigen OS=Homo sapiens GN=CD63 PE=1 SV=2 - [CD63_HUMAN]	17.65 %	3	3		P49588	Alanine--tRNA ligase, cytoplasmic OS=Homo sapiens GN=AARS PE=1 SV=2 - [SYAC_HUMAN]	10.12 %	5	5
P60033	CD81 antigen OS=Homo sapiens GN=CD81 PE=1 SV=1 - [CD81_HUMAN]	21.61 %	3	3		P14550	Alcohol dehydrogenase [NADP(+)] OS=Homo sapiens GN=AKR1A1 PE=1 SV=3 - [AK1A1_HUMAN]	10.15 %	2	2
P27701	CD82 antigen OS=Homo sapiens GN=CD82 PE=1 SV=1 - [CD82_HUMAN]	5.24 %	1	1		Q10469	Alpha-1,6-mannosyl-glycoprotein 2-beta-N-acetylglucosaminyltransferase OS=Homo sapiens GN=MGAT2 PE=1 SV=1 - [MGAT2_HUMAN]	2.91 %	1	1
P48960	CD97 antigen OS=Homo sapiens GN=CD97 PE=1 SV=4 - [CD97_HUMAN]	1.56 %	1	1		P02763	Alpha-1-acid glycoprotein 1 OS=Homo sapiens GN=ORM1 PE=1 SV=1 - [A1AG1_HUMAN]	4.48 %	1	1
P21926	CD9 antigen OS=Homo sapiens GN=CD9 PE=1 SV=4 - [CD9_HUMAN]	18.42 %	4	4		P01009	Alpha-1-antitrypsin OS=Homo sapiens GN=SERPINA1 PE=1 SV=3 - [A1AT_HUMAN]	8.37 %	2	2
P60953	Cell division control protein 42 homolog OS=Homo sapiens GN=CDC42 PE=1 SV=2 - [CDC42_HUMAN]	45.55 %	6	6		P08697	Alpha-2-antiplasmin OS=Homo sapiens GN=SERPINF2 PE=1 SV=3 - [A2AP_HUMAN]	2.24 %	1	1
Q9H5V8	CUB domain-containing protein 1 OS=Homo sapiens GN=CDCP1 PE=1 SV=3 - [CDCP1_HUMAN]	4.55 %	3	3		O43707	Alpha-actinin-4 OS=Homo sapiens GN=ACTN4 PE=1 SV=2 - [ACTN4_HUMAN]	50.71 %	20	34
P00450	Ceruloplasmin OS=Homo sapiens GN=CP PE=1 SV=1 - [CERU_HUMAN]	1.03 %	1	1		P04745	Alpha-amylase 1 OS=Homo sapiens GN=AMY1A PE=1 SV=2 - [AMY1_HUMAN]	10.96 %	4	4
P00751	Complement factor B OS=Homo sapiens GN=CFB PE=1 SV=2 - [CFAB_HUMAN]	2.09 %	1	1		P61163	Alpha-centractin OS=Homo sapiens GN=ACTR1A PE=1 SV=1 - [ACTZ_HUMAN]	8.24 %	2	2
P10809	60 kDa heat shock protein, mitochondrial OS=Homo sapiens GN=HSPD1 PE=1 SV=2 - [CH60_HUMAN]	10.47 %	4	4		P06733	Alpha-enolase OS=Homo sapiens GN=ENO1 PE=1 SV=2 - [ENOA_HUMAN]	58.99 %	13	18
O43633	Charged multivesicular body protein 2a OS=Homo sapiens GN=CHMP2A PE=1 SV=1 - [CHM2A_HUMAN]	8.56 %	1	1		Q16706	Alpha-mannosidase 2 OS=Homo sapiens GN=MAN2A1 PE=1 SV=2 - [MA2A1_HUMAN]	6.29 %	3	3
Q9Y240	C-type lectin domain family 11 member A OS=Homo sapiens GN=CLEC11A PE=1 SV=1 - [CLC11_HUMAN]	8.67 %	2	2		Q96L96	Alpha-protein kinase 3 OS=Homo sapiens GN=ALPK3 PE=2 SV=2 - [ALPK3_HUMAN]	1.73 %	1	1
Q00610	Clathrin heavy chain 1 OS=Homo sapiens GN=CLTC PE=1 SV=5 - [CLH1_HUMAN]	51.10 %	59	59		Q13155	Aminoacyl tRNA synthase complex-interacting multifunctional protein 2 OS=Homo sapiens GN=AIMP2 PE=1 SV=2 - [AIMP2_HUMAN]	6.56 %	1	1
O00299	Chloride intracellular channel protein 1 OS=Homo sapiens GN=CLIC1 PE=1 SV=4 - [CLIC1_HUMAN]	14.11 %	3	3		P05067	Amyloid beta A4 protein OS=Homo sapiens GN=APP PE=1 SV=3 - [A4_HUMAN]	14.68 %	6	7
Q9Y696	Chloride intracellular channel protein 4 OS=Homo sapiens GN=CLIC4 PE=1 SV=4 - [CLIC4_HUMAN]	4.35 %	1	1		Q06481	Amyloid-like protein 2 OS=Homo sapiens GN=APLP2 PE=1 SV=2 - [APLP2_HUMAN]	10.75 %	5	6
P10909	Clusterin OS=Homo sapiens GN=CLU PE=1 SV=1 - [CLUS_HUMAN]	6.46 %	2	2		O95841	Angiopoietin-related protein 1 OS=Homo sapiens GN=ANGPTL1 PE=2 SV=1 - [ANGL1_HUMAN]	2.85 %	1	1
Q12860	Contactin-1 OS=Homo sapiens GN=CNTN1 PE=1 SV=1 - [CNTN1_HUMAN]	8.64 %	6	6		P04083	Annexin A1 OS=Homo sapiens GN=ANXA1 PE=1 SV=2 - [ANXA1_HUMAN]	47.11 %	18	18
P01024	Complement C3 OS=Homo sapiens GN=C3 PE=1 SV=2 - [CO3_HUMAN]	9.44 %	13	13		P07355	Annexin A2 OS=Homo sapiens GN=ANXA2 PE=1 SV=2 - [ANXA2_HUMAN]	74.63 %	29	29
P01031	Complement C5 OS=Homo sapiens GN=C5 PE=1 SV=4 - [CO5_HUMAN]	1.43 %	2	2		P08758	Annexin A5 OS=Homo sapiens GN=ANXA5 PE=1 SV=2 - [ANXA5_HUMAN]	68.75 %	19	20
P12109	Collagen alpha-1(VI) chain OS=Homo sapiens GN=COL6A1 PE=1 SV=3 - [CO6A1_HUMAN]	2.72 %	2	2		P08133	Annexin A6 OS=Homo sapiens GN=ANXA6 PE=1 SV=3 - [ANXA6_HUMAN]	20.06 %	11	11
P10643	Complement component C7 OS=Homo sapiens GN=C7 PE=1 SV=2 - [CO7_HUMAN]	3.20 %	3	3		O43747	AP-1 complex subunit gamma-1 OS=Homo sapiens GN=AP1G1 PE=1 SV=5 - [AP1G1_HUMAN]	2.92 %	1	1
P07358	Complement component C8 beta chain OS=Homo sapiens GN=C8B PE=1 SV=3 - [CO8B_HUMAN]	7.45 %	3	3		Q9BXS5	AP-1 complex subunit mu-1 OS=Homo sapiens GN=AP1M1 PE=1 SV=3 - [AP1M1_HUMAN]	2.36 %	1	1
P02748	Complement component C9 OS=Homo sapiens GN=C9 PE=1 SV=2 - [CO9_HUMAN]	3.76 %	2	2		O94973	AP-2 complex subunit alpha-2 OS=Homo sapiens GN=AP2A2 PE=1 SV=2 - [AP2A2_HUMAN]	1.06 %	1	1
Q99715	Collagen alpha-1(XII) chain OS=Homo sapiens GN=COL12A1 PE=1 SV=2 - [COCA1_HUMAN]	0.36 %	1	1		Q9BZZ5	Apoptosis inhibitor 5 OS=Homo sapiens GN=API5 PE=1 SV=3 - [API5_HUMAN]	3.44 %	1	1
P23528	Cofilin-1 OS=Homo sapiens GN=CFL1 PE=1 SV=3 - [COF1_HUMAN]	47.59 %	8	8		O43150	Arf-GAP with SH3 domain, ANK repeat and PH domain-containing protein 2 OS=Homo sapiens GN=ASAP2 PE=1 SV=3 - [ASAP2_HUMAN]	0.80 %	1	1
P39060	Collagen alpha-1(XVIII) chain OS=Homo sapiens GN=COL18A1 PE=1 SV=5 - [COIA1_HUMAN]	1.08 %	2	2		P54136	Arginine--tRNA ligase, cytoplasmic OS=Homo sapiens GN=RARS PE=1 SV=2 - [SYRC_HUMAN]	7.12 %	4	4
P49747	Cartilage oligomeric matrix protein OS=Homo sapiens GN=COMP PE=1 SV=2 - [COMP_HUMAN]	9.25 %	3	5		P08243	Asparagine synthetase [glutamine-hydrolyzing] OS=Homo sapiens GN=ASNS PE=1 SV=4 - [ASNS_HUMAN]	1.60 %	1	1
P53621	Coatomer subunit alpha OS=Homo sapiens GN=COPA PE=1 SV=2 - [COPA_HUMAN]	2.29 %	2	2		O43776	Asparagine--tRNA ligase, cytoplasmic OS=Homo sapiens GN=NARS PE=1 SV=1 - [SYNC_HUMAN]	1.46 %	1	1
Q9UBF2	Coatomer subunit gamma-2 OS=Homo sapiens GN=COPG2 PE=1 SV=1 - [COPG2_HUMAN]	1.38 %	1	1		P00505	Aspartate aminotransferase, mitochondrial OS=Homo sapiens GN=GOT2 PE=1 SV=3 - [AATM_HUMAN]	3.02 %	1	1
P31146	Coronin-1A OS=Homo sapiens GN=CORO1A PE=1 SV=4 - [COR1A_HUMAN]	8.89 %	2	2		P14868	Aspartate--tRNA ligase, cytoplasmic OS=Homo sapiens GN=DARS PE=1 SV=2 - [SYDC_HUMAN]	4.59 %	2	2
Q9ULV4	Coronin-1C OS=Homo sapiens GN=CORO1C PE=1 SV=1 - [COR1C_HUMAN]	6.12 %	1	1		Q9ULA0	Aspartyl aminopeptidase OS=Homo sapiens GN=DNPEP PE=1 SV=1 - [DNPEP_HUMAN]	5.89 %	1	1
Q14019	Coactosin-like protein OS=Homo sapiens GN=COTL1 PE=1 SV=3 - [COTL1_HUMAN]	11.27 %	1	1		P25705	ATP synthase subunit alpha, mitochondrial OS=Homo sapiens GN=ATP5A1 PE=1 SV=1 - [ATPA_HUMAN]	3.98 %	1	1
Q86YQ8	Copine-8 OS=Homo sapiens GN=CPNE8 PE=1 SV=2 - [CPNE8_HUMAN]	10.46 %	4	4		P06576	ATP synthase subunit beta, mitochondrial OS=Homo sapiens GN=ATP5B PE=1 SV=3 - [ATPB_HUMAN]	33.27 %	10	10
Q5TZA2	Rootletin OS=Homo sapiens GN=CROCC PE=1 SV=1 - [CROCC_HUMAN]	0.84 %	1	2		P61221	ATP-binding cassette sub-family E member 1 OS=Homo sapiens GN=ABCE1 PE=1 SV=1 - [ABCE1_HUMAN]	9.68 %	4	4
P29279	Connective tissue growth factor OS=Homo sapiens GN=CTGF PE=1 SV=2 - [CTGF_HUMAN]	11.17 %	3	3		P53396	ATP-citrate synthase OS=Homo sapiens GN=ACLY PE=1 SV=3 - [ACLY_HUMAN]	25.61 %	19	19
P30825	High affinity cationic amino acid transporter 1 OS=Homo sapiens GN=SLC7A1 PE=1 SV=1 - [CTR1_HUMAN]	6.04 %	3	3		P17858	ATP-dependent 6-phosphofructokinase, liver type OS=Homo sapiens GN=PFKL PE=1 SV=6 - [PFKAL_HUMAN]	3.33 %	1	2
O00622	Protein CYR61 OS=Homo sapiens GN=CYR61 PE=1 SV=1 - [CYR61_HUMAN]	7.61 %	3	3		Q01813	ATP-dependent 6-phosphofructokinase, platelet type OS=Homo sapiens GN=PFKP PE=1 SV=2 - [PFKAP_HUMAN]	10.97 %	4	5
P08174	Complement decay-accelerating factor OS=Homo sapiens GN=CD55 PE=1 SV=4 - [DAF_HUMAN]	2.36 %	1	1		P46063	ATP-dependent DNA helicase Q1 OS=Homo sapiens GN=RECQL PE=1 SV=3 - [RECQ1_HUMAN]	2.16 %	1	1
O00571	ATP-dependent RNA helicase DDX3X OS=Homo sapiens GN=DDX3X PE=1 SV=3 - [DDX3X_HUMAN]	3.78 %	1	2		Q08211	ATP-dependent RNA helicase A OS=Homo sapiens GN=DHX9 PE=1 SV=4 - [DHX9_HUMAN]	10.71 %	8	8
P17844	Probable ATP-dependent RNA helicase DDX5 OS=Homo sapiens GN=DDX5 PE=1 SV=1 - [DDX5_HUMAN]	5.86 %	2	3		O15523	ATP-dependent RNA helicase DDX3Y OS=Homo sapiens GN=DDX3Y PE=1 SV=2 - [DDX3Y_HUMAN]	1.97 %	1	1
P35659	Protein DEK OS=Homo sapiens GN=DEK PE=1 SV=1 - [DEK_HUMAN]	2.67 %	1	1		Q2TAZ0	Autophagy-related protein 2 homolog A OS=Homo sapiens GN=ATG2A PE=1 SV=3 - [ATG2A_HUMAN]	0.36 %	1	1
P60981	Destrin OS=Homo sapiens GN=DSTN PE=1 SV=3 - [DEST_HUMAN]	32.73 %	4	4		O75531	Barrier-to-autointegration factor OS=Homo sapiens GN=BANF1 PE=1 SV=1 - [BAF_HUMAN]	40.45 %	2	2
O43143	Pre-mRNA-splicing factor ATP-dependent RNA helicase DHX15 OS=Homo sapiens GN=DHX15 PE=1 SV=2 - [DHX15_HUMAN]	1.38 %	1	1		Q7L1Q6	Basic leucine zipper and W2 domain-containing protein 1 OS=Homo sapiens GN=BZW1 PE=1 SV=1 - [BZW1_HUMAN]	6.44 %	1	1
Q08211	ATP-dependent RNA helicase A OS=Homo sapiens GN=DHX9 PE=1 SV=4 - [DHX9_HUMAN]	9.61 %	8	8		Q8NES3	Beta-1,3-N-acetylglucosaminyltransferase lunatic fringe OS=Homo sapiens GN=LFNG PE=1 SV=2 - [LFNG_HUMAN]	6.07 %	1	1
O60610	Protein diaphanous homolog 1 OS=Homo sapiens GN=DIAPH1 PE=1 SV=2 - [DIAP1_HUMAN]	1.02 %	1	1		O43505	Beta-1,4-glucuronyltransferase 1 OS=Homo sapiens GN=B4GAT1 PE=1 SV=1 - [B4GA1_HUMAN]	17.11 %	4	4
Q9UGM3	Deleted in malignant brain tumors 1 protein OS=Homo sapiens GN=DMBT1 PE=1 SV=2 - [DMBT1_HUMAN]	6.96 %	1	1		P02749	Beta-2-glycoprotein 1 OS=Homo sapiens GN=APOH PE=1 SV=3 - [APOH_HUMAN]	1.74 %	1	1
P31689	DnaJ homolog subfamily A member 1 OS=Homo sapiens GN=DNAJA1 PE=1 SV=2 - [DNJA1_HUMAN]	3.27 %	1	1		P61769	Beta-2-microglobulin OS=Homo sapiens GN=B2M PE=1 SV=1 - [B2MG_HUMAN]	26.89 %	2	2
Q16555	Dihydropyrimidinase-related protein 2 OS=Homo sapiens GN=DPYSL2 PE=1 SV=1 - [DPYL2_HUMAN]	4.20 %	2	2		Q562R1	Beta-actin-like protein 2 OS=Homo sapiens GN=ACTBL2 PE=1 SV=2 - [ACTBL_HUMAN]	21.01 %	1	8
Q08554	Desmocollin-1 OS=Homo sapiens GN=DSC1 PE=1 SV=2 - [DSC1_HUMAN]	6.60 %	4	4		P13929	Beta-enolase OS=Homo sapiens GN=ENO3 PE=1 SV=5 - [ENOB_HUMAN]	19.82 %	1	6
Q02413	Desmoglein-1 OS=Homo sapiens GN=DSG1 PE=1 SV=2 - [DSG1_HUMAN]	16.30 %	12	12		P07686	Beta-hexosaminidase subunit beta OS=Homo sapiens GN=HEXB PE=1 SV=3 - [HEXB_HUMAN]	11.87 %	4	4
Q14204	Cytoplasmic dynein 1 heavy chain 1 OS=Homo sapiens GN=DYNC1H1 PE=1 SV=5 - [DYHC1_HUMAN]	8.67 %	26	26		O95340	Bifunctional 3'-phosphoadenosine 5'-phosphosulfate synthase 2 OS=Homo sapiens GN=PAPSS2 PE=1 SV=2 - [PAPS2_HUMAN]	3.09 %	1	1
P50570	Dynamin-2 OS=Homo sapiens GN=DNM2 PE=1 SV=2 - [DYN2_HUMAN]	1.72 %	1	1		P07814	Bifunctional glutamate/proline--tRNA ligase OS=Homo sapiens GN=EPRS PE=1 SV=5 - [SYEP_HUMAN]	10.38 %	9	9
O43854	EGF-like repeat and discoidin I-like domain-containing protein 3 OS=Homo sapiens GN=EDIL3 PE=1 SV=1 - [EDIL3_HUMAN]	33.96 %	12	12		P31939	Bifunctional purine biosynthesis protein PURH OS=Homo sapiens GN=ATIC PE=1 SV=3 - [PUR9_HUMAN]	17.57 %	6	6
P68104	Elongation factor 1-alpha 1 OS=Homo sapiens GN=EEF1A1 PE=1 SV=1 - [EF1A1_HUMAN]	41.34 %	9	9		P11586	C-1-tetrahydrofolate synthase, cytoplasmic OS=Homo sapiens GN=MTHFD1 PE=1 SV=3 - [C1TC_HUMAN]	14.97 %	8	8
P24534	Elongation factor 1-beta OS=Homo sapiens GN=EEF1B2 PE=1 SV=3 - [EF1B_HUMAN]	6.67 %	1	1		P27708	CAD protein OS=Homo sapiens GN=CAD PE=1 SV=3 - [PYR1_HUMAN]	1.08 %	2	2
P26641	Elongation factor 1-gamma OS=Homo sapiens GN=EEF1G PE=1 SV=3 - [EF1G_HUMAN]	18.08 %	5	5		Q9HB71	Calcyclin-binding protein OS=Homo sapiens GN=CACYBP PE=1 SV=2 - [CYBP_HUMAN]	18.86 %	2	2
P13639	Elongation factor 2 OS=Homo sapiens GN=EEF2 PE=1 SV=4 - [EF2_HUMAN]	36.36 %	21	21		P62158	Calmodulin OS=Homo sapiens GN=CALM1 PE=1 SV=2 - [CALM_HUMAN]	59.06 %	6	6
P49411	Elongation factor Tu, mitochondrial OS=Homo sapiens GN=TUFM PE=1 SV=2 - [EFTU_HUMAN]	7.08 %	2	2		Q9NZT1	Calmodulin-like protein 5 OS=Homo sapiens GN=CALML5 PE=1 SV=2 - [CALL5_HUMAN]	41.10 %	3	3
P00533	Epidermal growth factor receptor OS=Homo sapiens GN=EGFR PE=1 SV=2 - [EGFR_HUMAN]	1.90 %	2	2		P04632	Calpain small subunit 1 OS=Homo sapiens GN=CAPNS1 PE=1 SV=1 - [CPNS1_HUMAN]	21.27 %	4	4
Q9H4M9	EH domain-containing protein 1 OS=Homo sapiens GN=EHD1 PE=1 SV=2 - [EHD1_HUMAN]	21.16 %	7	7		P07384	Calpain-1 catalytic subunit OS=Homo sapiens GN=CAPN1 PE=1 SV=1 - [CAN1_HUMAN]	3.08 %	2	2
Q9NZN4	EH domain-containing protein 2 OS=Homo sapiens GN=EHD2 PE=1 SV=2 - [EHD2_HUMAN]	2.21 %	1	1		P17655	Calpain-2 catalytic subunit OS=Homo sapiens GN=CAPN2 PE=1 SV=6 - [CAN2_HUMAN]	20.00 %	7	7
Q9H223	EH domain-containing protein 4 OS=Homo sapiens GN=EHD4 PE=1 SV=1 - [EHD4_HUMAN]	11.46 %	5	5		O94985	Calsyntenin-1 OS=Homo sapiens GN=CLSTN1 PE=1 SV=1 - [CSTN1_HUMAN]	5.91 %	1	5
P55884	Eukaryotic translation initiation factor 3 subunit B OS=Homo sapiens GN=EIF3B PE=1 SV=3 - [EIF3B_HUMAN]	2.21 %	2	2		P13861	cAMP-dependent protein kinase type II-alpha regulatory subunit OS=Homo sapiens GN=PRKAR2A PE=1 SV=2 - [KAP2_HUMAN]	4.21 %	1	1
Q99613	Eukaryotic translation initiation factor 3 subunit C OS=Homo sapiens GN=EIF3C PE=1 SV=1 - [EIF3C_HUMAN]	1.10 %	1	1		Q9NP56	cAMP-specific 3',5'-cyclic phosphodiesterase 7B OS=Homo sapiens GN=PDE7B PE=1 SV=1 - [PDE7B_HUMAN]	9.11 %	1	1
P60228	Eukaryotic translation initiation factor 3 subunit E OS=Homo sapiens GN=EIF3E PE=1 SV=1 - [EIF3E_HUMAN]	6.29 %	2	2		P16152	Carbonyl reductase [NADPH] 1 OS=Homo sapiens GN=CBR1 PE=1 SV=3 - [CBR1_HUMAN]	4.33 %	1	1
O00303	Eukaryotic translation initiation factor 3 subunit F OS=Homo sapiens GN=EIF3F PE=1 SV=1 - [EIF3F_HUMAN]	4.76 %	1	1		P15086	Carboxypeptidase B OS=Homo sapiens GN=CPB1 PE=1 SV=4 - [CBPB1_HUMAN]	1.92 %	1	1
Q13347	Eukaryotic translation initiation factor 3 subunit I OS=Homo sapiens GN=EIF3I PE=1 SV=1 - [EIF3I_HUMAN]	8.00 %	2	2		O75976	Carboxypeptidase D OS=Homo sapiens GN=CPD PE=1 SV=2 - [CBPD_HUMAN]	0.87 %	1	1
Q9Y262	Eukaryotic translation initiation factor 3 subunit L OS=Homo sapiens GN=EIF3L PE=1 SV=1 - [EIF3L_HUMAN]	6.91 %	3	3		P15169	Carboxypeptidase N catalytic chain OS=Homo sapiens GN=CPN1 PE=1 SV=1 - [CBPN_HUMAN]	6.33 %	2	2
P06733	Alpha-enolase OS=Homo sapiens GN=ENO1 PE=1 SV=2 - [ENOA_HUMAN]	39.40 %	9	11		P49747	Cartilage oligomeric matrix protein OS=Homo sapiens GN=COMP PE=1 SV=2 - [COMP_HUMAN]	9.38 %	3	6
P14625	Endoplasmin OS=Homo sapiens GN=HSP90B1 PE=1 SV=1 - [ENPL_HUMAN]	7.85 %	5	6		Q5EG05	Caspase recruitment domain-containing protein 16 OS=Homo sapiens GN=CARD16 PE=1 SV=1 - [CAR16_HUMAN]	5.08 %	1	1
P22413	Ectonucleotide pyrophosphatase/phosphodiesterase family member 1 OS=Homo sapiens GN=ENPP1 PE=1 SV=2 - [ENPP1_HUMAN]	5.73 %	4	4		P31944	Caspase-14 OS=Homo sapiens GN=CASP14 PE=1 SV=2 - [CASPE_HUMAN]	9.92 %	1	1
P29317	Ephrin type-A receptor 2 OS=Homo sapiens GN=EPHA2 PE=1 SV=2 - [EPHA2_HUMAN]	4.92 %	3	3		P07858	Cathepsin B OS=Homo sapiens GN=CTSB PE=1 SV=3 - [CATB_HUMAN]	21.24 %	5	5
P15311	Ezrin OS=Homo sapiens GN=EZR PE=1 SV=4 - [EZRI_HUMAN]	14.68 %	2	8		P07339	Cathepsin D OS=Homo sapiens GN=CTSD PE=1 SV=1 - [CATD_HUMAN]	39.56 %	12	12
P00488	Coagulation factor XIII A chain OS=Homo sapiens GN=F13A1 PE=1 SV=4 - [F13A_HUMAN]	3.96 %	2	2		P20645	Cation-dependent mannose-6-phosphate receptor OS=Homo sapiens GN=M6PR PE=1 SV=1 - [MPRD_HUMAN]	6.50 %	1	1
P00742	Coagulation factor X OS=Homo sapiens GN=F10 PE=1 SV=2 - [FA10_HUMAN]	7.58 %	3	3		P48509	CD151 antigen OS=Homo sapiens GN=CD151 PE=1 SV=3 - [CD151_HUMAN]	3.95 %	1	1
P12259	Coagulation factor V OS=Homo sapiens GN=F5 PE=1 SV=4 - [FA5_HUMAN]	4.05 %	7	7		P16070	CD44 antigen OS=Homo sapiens GN=CD44 PE=1 SV=3 - [CD44_HUMAN]	1.62 %	1	1
Q01469	Fatty acid-binding protein, epidermal OS=Homo sapiens GN=FABP5 PE=1 SV=3 - [FABP5_HUMAN]	10.37 %	1	1		P13987	CD59 glycoprotein OS=Homo sapiens GN=CD59 PE=1 SV=1 - [CD59_HUMAN]	15.63 %	2	2
P49327	Fatty acid synthase OS=Homo sapiens GN=FASN PE=1 SV=3 - [FAS_HUMAN]	24.25 %	36	36		P21926	CD9 antigen OS=Homo sapiens GN=CD9 PE=1 SV=4 - [CD9_HUMAN]	18.42 %	4	4
P23142	Fibulin-1 OS=Homo sapiens GN=FBLN1 PE=1 SV=4 - [FBLN1_HUMAN]	3.41 %	2	2		P48960	CD97 antigen OS=Homo sapiens GN=CD97 PE=1 SV=4 - [CD97_HUMAN]	2.40 %	1	1
Q86XK2	F-box only protein 11 OS=Homo sapiens GN=FBXO11 PE=1 SV=3 - [FBX11_HUMAN]	0.97 %	1	1		Q15642	Cdc42-interacting protein 4 OS=Homo sapiens GN=TRIP10 PE=1 SV=3 - [CIP4_HUMAN]	6.16 %	2	2
P02765	Alpha-2-HS-glycoprotein OS=Homo sapiens GN=AHSG PE=1 SV=1 - [FETUA_HUMAN]	5.45 %	3	3		P60953	Cell division control protein 42 homolog OS=Homo sapiens GN=CDC42 PE=1 SV=2 - [CDC42_HUMAN]	19.90 %	3	3
Q08830	Fibrinogen-like protein 1 OS=Homo sapiens GN=FGL1 PE=1 SV=3 - [FGL1_HUMAN]	12.18 %	2	2		P62633	Cellular nucleic acid-binding protein OS=Homo sapiens GN=CNBP PE=1 SV=1 - [CNBP_HUMAN]	8.47 %	1	1
P02675	Fibrinogen beta chain OS=Homo sapiens GN=FGB PE=1 SV=2 - [FIBB_HUMAN]	2.85 %	2	2		P00450	Ceruloplasmin OS=Homo sapiens GN=CP PE=1 SV=1 - [CERU_HUMAN]	1.03 %	1	1
P02679	Fibrinogen gamma chain OS=Homo sapiens GN=FGG PE=1 SV=3 - [FIBG_HUMAN]	1.99 %	1	1		O00299	Chloride intracellular channel protein 1 OS=Homo sapiens GN=CLIC1 PE=1 SV=4 - [CLIC1_HUMAN]	46.47 %	7	7
P02751	Fibronectin OS=Homo sapiens GN=FN1 PE=1 SV=4 - [FINC_HUMAN]	7.84 %	14	14		Q9Y696	Chloride intracellular channel protein 4 OS=Homo sapiens GN=CLIC4 PE=1 SV=4 - [CLIC4_HUMAN]	10.28 %	2	2
P21333	Filamin-A OS=Homo sapiens GN=FLNA PE=1 SV=4 - [FLNA_HUMAN]	3.51 %	3	5		Q13185	Chromobox protein homolog 3 OS=Homo sapiens GN=CBX3 PE=1 SV=4 - [CBX3_HUMAN]	8.74 %	1	1
O75369	Filamin-B OS=Homo sapiens GN=FLNB PE=1 SV=2 - [FLNB_HUMAN]	1.73 %	1	3		Q00610	Clathrin heavy chain 1 OS=Homo sapiens GN=CLTC PE=1 SV=5 - [CLH1_HUMAN]	30.63 %	29	29
O75955	Flotillin-1 OS=Homo sapiens GN=FLOT1 PE=1 SV=3 - [FLOT1_HUMAN]	7.26 %	2	2		P10909	Clusterin OS=Homo sapiens GN=CLU PE=1 SV=1 - [CLUS_HUMAN]	2.67 %	1	1
Q14254	Flotillin-2 OS=Homo sapiens GN=FLOT2 PE=1 SV=2 - [FLOT2_HUMAN]	6.07 %	2	2		Q14019	Coactosin-like protein OS=Homo sapiens GN=COTL1 PE=1 SV=3 - [COTL1_HUMAN]	11.27 %	1	1
Q06828	Fibromodulin OS=Homo sapiens GN=FMOD PE=1 SV=2 - [FMOD_HUMAN]	3.19 %	1	1		P00742	Coagulation factor X OS=Homo sapiens GN=F10 PE=1 SV=2 - [FA10_HUMAN]	6.15 %	3	3
P02794	Ferritin heavy chain OS=Homo sapiens GN=FTH1 PE=1 SV=2 - [FRIH_HUMAN]	3.83 %	1	1		P05160	Coagulation factor XIII B chain OS=Homo sapiens GN=F13B PE=1 SV=3 - [F13B_HUMAN]	1.21 %	1	1
O14556	Glyceraldehyde-3-phosphate dehydrogenase, testis-specific OS=Homo sapiens GN=GAPDHS PE=1 SV=2 - [G3PT_HUMAN]	3.43 %	1	1		P53621	Coatomer subunit alpha OS=Homo sapiens GN=COPA PE=1 SV=2 - [COPA_HUMAN]	0.98 %	1	1
P11413	Glucose-6-phosphate 1-dehydrogenase OS=Homo sapiens GN=G6PD PE=1 SV=4 - [G6PD_HUMAN]	8.16 %	3	3		P53618	Coatomer subunit beta OS=Homo sapiens GN=COPB1 PE=1 SV=3 - [COPB_HUMAN]	5.98 %	4	4
P06744	Glucose-6-phosphate isomerase OS=Homo sapiens GN=GPI PE=1 SV=4 - [G6PI_HUMAN]	2.69 %	1	1		P35606	Coatomer subunit beta' OS=Homo sapiens GN=COPB2 PE=1 SV=2 - [COPB2_HUMAN]	6.29 %	3	3
Q14697	Neutral alpha-glucosidase AB OS=Homo sapiens GN=GANAB PE=1 SV=3 - [GANAB_HUMAN]	7.42 %	5	5		P48444	Coatomer subunit delta OS=Homo sapiens GN=ARCN1 PE=1 SV=1 - [COPD_HUMAN]	2.35 %	1	1
P62873	Guanine nucleotide-binding protein G(I)/G(S)/G(T) subunit beta-1 OS=Homo sapiens GN=GNB1 PE=1 SV=3 - [GBB1_HUMAN]	15.00 %	1	3		Q9Y678	Coatomer subunit gamma-1 OS=Homo sapiens GN=COPG1 PE=1 SV=1 - [COPG1_HUMAN]	8.12 %	4	4
P62879	Guanine nucleotide-binding protein G(I)/G(S)/G(T) subunit beta-2 OS=Homo sapiens GN=GNB2 PE=1 SV=3 - [GBB2_HUMAN]	22.35 %	2	4		P61923	Coatomer subunit zeta-1 OS=Homo sapiens GN=COPZ1 PE=1 SV=1 - [COPZ1_HUMAN]	7.91 %	1	1
P63244	Receptor of activated protein C kinase 1 OS=Homo sapiens GN=RACK1 PE=1 SV=3 - [RACK1_HUMAN]	40.69 %	8	8		P23528	Cofilin-1 OS=Homo sapiens GN=CFL1 PE=1 SV=3 - [COF1_HUMAN]	49.40 %	7	7
P31150	Rab GDP dissociation inhibitor alpha OS=Homo sapiens GN=GDI1 PE=1 SV=2 - [GDIA_HUMAN]	7.61 %	1	3		Q96A33	Coiled-coil domain-containing protein 47 OS=Homo sapiens GN=CCDC47 PE=1 SV=1 - [CCD47_HUMAN]	1.45 %	1	1
P50395	Rab GDP dissociation inhibitor beta OS=Homo sapiens GN=GDI2 PE=1 SV=2 - [GDIB_HUMAN]	8.76 %	1	3		P02452	Collagen alpha-1(I) chain OS=Homo sapiens GN=COL1A1 PE=1 SV=5 - [CO1A1_HUMAN]	1.57 %	2	2
P06396	Gelsolin OS=Homo sapiens GN=GSN PE=1 SV=1 - [GELS_HUMAN]	19.44 %	10	10		P20908	Collagen alpha-1(V) chain OS=Homo sapiens GN=COL5A1 PE=1 SV=3 - [CO5A1_HUMAN]	2.07 %	2	2
Q06210	Glutamine--fructose-6-phosphate aminotransferase [isomerizing] 1 OS=Homo sapiens GN=GFPT1 PE=1 SV=3 - [GFPT1_HUMAN]	5.01 %	3	3		P39060	Collagen alpha-1(XVIII) chain OS=Homo sapiens GN=COL18A1 PE=1 SV=5 - [COIA1_HUMAN]	5.02 %	6	6
O75223	Gamma-glutamylcyclotransferase OS=Homo sapiens GN=GGCT PE=1 SV=1 - [GGCT_HUMAN]	5.32 %	1	1		P08572	Collagen alpha-2(IV) chain OS=Homo sapiens GN=COL4A2 PE=1 SV=4 - [CO4A2_HUMAN]	2.04 %	2	2
P04062	Glucosylceramidase OS=Homo sapiens GN=GBA PE=1 SV=3 - [GLCM_HUMAN]	4.66 %	2	2		P53420	Collagen alpha-4(IV) chain OS=Homo sapiens GN=COL4A4 PE=1 SV=3 - [CO4A4_HUMAN]	2.01 %	1	1
Q9HC38	Glyoxalase domain-containing protein 4 OS=Homo sapiens GN=GLOD4 PE=1 SV=1 - [GLOD4_HUMAN]	4.15 %	1	1		P00736	Complement C1r subcomponent OS=Homo sapiens GN=C1R PE=1 SV=2 - [C1R_HUMAN]	6.24 %	2	2
P34897	Serine hydroxymethyltransferase, mitochondrial OS=Homo sapiens GN=SHMT2 PE=1 SV=3 - [GLYM_HUMAN]	12.70 %	5	5		P06681	Complement C2 OS=Homo sapiens GN=C2 PE=1 SV=2 - [CO2_HUMAN]	2.26 %	1	1
P29992	Guanine nucleotide-binding protein subunit alpha-11 OS=Homo sapiens GN=GNA11 PE=1 SV=2 - [GNA11_HUMAN]	5.01 %	1	1		Q07021	Complement component 1 Q subcomponent-binding protein, mitochondrial OS=Homo sapiens GN=C1QBP PE=1 SV=1 - [C1QBP_HUMAN]	4.96 %	1	1
P04899	Guanine nucleotide-binding protein G(i) subunit alpha-2 OS=Homo sapiens GN=GNAI2 PE=1 SV=3 - [GNAI2_HUMAN]	19.72 %	4	5		P00751	Complement factor B OS=Homo sapiens GN=CFB PE=1 SV=2 - [CFAB_HUMAN]	2.09 %	1	1
P63092	Guanine nucleotide-binding protein G(s) subunit alpha isoforms short OS=Homo sapiens GN=GNAS PE=1 SV=1 - [GNAS2_HUMAN]	5.08 %	1	2		P29279	Connective tissue growth factor OS=Homo sapiens GN=CTGF PE=1 SV=2 - [CTGF_HUMAN]	30.37 %	8	8
Q7Z5G4	Golgin subfamily A member 7 OS=Homo sapiens GN=GOLGA7 PE=1 SV=2 - [GOGA7_HUMAN]	18.25 %	2	2		Q13098	COP9 signalosome complex subunit 1 OS=Homo sapiens GN=GPS1 PE=1 SV=4 - [CSN1_HUMAN]	5.70 %	1	1
P22352	Glutathione peroxidase 3 OS=Homo sapiens GN=GPX3 PE=1 SV=2 - [GPX3_HUMAN]	8.41 %	2	2		P61201	COP9 signalosome complex subunit 2 OS=Homo sapiens GN=COPS2 PE=1 SV=1 - [CSN2_HUMAN]	8.58 %	2	2
P38646	Stress-70 protein, mitochondrial OS=Homo sapiens GN=HSPA9 PE=1 SV=2 - [GRP75_HUMAN]	5.89 %	3	3		Q9UNS2	COP9 signalosome complex subunit 3 OS=Homo sapiens GN=COPS3 PE=1 SV=3 - [CSN3_HUMAN]	10.64 %	3	3
P11021	78 kDa glucose-regulated protein OS=Homo sapiens GN=HSPA5 PE=1 SV=2 - [GRP78_HUMAN]	21.25 %	11	12		Q9BT78	COP9 signalosome complex subunit 4 OS=Homo sapiens GN=COPS4 PE=1 SV=1 - [CSN4_HUMAN]	4.19 %	1	1
P09211	Glutathione S-transferase P OS=Homo sapiens GN=GSTP1 PE=1 SV=2 - [GSTP1_HUMAN]	9.05 %	1	1		Q99829	Copine-1 OS=Homo sapiens GN=CPNE1 PE=1 SV=1 - [CPNE1_HUMAN]	3.72 %	1	1
P11166	Solute carrier family 2, facilitated glucose transporter member 1 OS=Homo sapiens GN=SLC2A1 PE=1 SV=2 - [GTR1_HUMAN]	14.43 %	6	6		Q86YQ8	Copine-8 OS=Homo sapiens GN=CPNE8 PE=1 SV=2 - [CPNE8_HUMAN]	3.72 %	1	1
P16403	Histone H1.2 OS=Homo sapiens GN=HIST1H1C PE=1 SV=2 - [H12_HUMAN]	17.84 %	3	3		O75367	Core histone macro-H2A.1 OS=Homo sapiens GN=H2AFY PE=1 SV=4 - [H2AY_HUMAN]	20.16 %	4	4
P16104	Histone H2AX OS=Homo sapiens GN=H2AFX PE=1 SV=2 - [H2AX_HUMAN]	42.66 %	2	5		P31146	Coronin-1A OS=Homo sapiens GN=CORO1A PE=1 SV=4 - [COR1A_HUMAN]	16.27 %	3	3
O75367	Core histone macro-H2A.1 OS=Homo sapiens GN=H2AFY PE=1 SV=4 - [H2AY_HUMAN]	4.57 %	1	1		Q9BR76	Coronin-1B OS=Homo sapiens GN=CORO1B PE=1 SV=1 - [COR1B_HUMAN]	2.04 %	1	1
P0C0S5	Histone H2A.Z OS=Homo sapiens GN=H2AFZ PE=1 SV=2 - [H2AZ_HUMAN]	46.09 %	2	4		Q9ULV4	Coronin-1C OS=Homo sapiens GN=CORO1C PE=1 SV=1 - [COR1C_HUMAN]	24.05 %	6	6
P06899	Histone H2B type 1-J OS=Homo sapiens GN=HIST1H2BJ PE=1 SV=3 - [H2B1J_HUMAN]	52.38 %	2	9		P12277	Creatine kinase B-type OS=Homo sapiens GN=CKB PE=1 SV=1 - [KCRB_HUMAN]	4.46 %	1	1
P68431	Histone H3.1 OS=Homo sapiens GN=HIST1H3A PE=1 SV=2 - [H31_HUMAN]	44.85 %	1	5		P06732	Creatine kinase M-type OS=Homo sapiens GN=CKM PE=1 SV=2 - [KCRM_HUMAN]	11.55 %	3	3
Q71DI3	Histone H3.2 OS=Homo sapiens GN=HIST2H3A PE=1 SV=3 - [H32_HUMAN]	44.85 %	1	5		P17812	CTP synthase 1 OS=Homo sapiens GN=CTPS1 PE=1 SV=2 - [PYRG1_HUMAN]	5.75 %	2	2
P84243	Histone H3.3 OS=Homo sapiens GN=H3F3A PE=1 SV=2 - [H33_HUMAN]	44.85 %	1	5		Q13616	Cullin-1 OS=Homo sapiens GN=CUL1 PE=1 SV=2 - [CUL1_HUMAN]	1.55 %	1	1
P68871	Hemoglobin subunit beta OS=Homo sapiens GN=HBB PE=1 SV=2 - [HBB_HUMAN]	21.77 %	3	3		Q13617	Cullin-2 OS=Homo sapiens GN=CUL2 PE=1 SV=2 - [CUL2_HUMAN]	3.22 %	1	1
P05546	Heparin cofactor 2 OS=Homo sapiens GN=SERPIND1 PE=1 SV=3 - [HEP2_HUMAN]	4.01 %	2	2		Q13618	Cullin-3 OS=Homo sapiens GN=CUL3 PE=1 SV=2 - [CUL3_HUMAN]	1.30 %	1	1
P26927	Hepatocyte growth factor-like protein OS=Homo sapiens GN=MST1 PE=1 SV=2 - [HGFL_HUMAN]	1.97 %	1	1		Q13620	Cullin-4B OS=Homo sapiens GN=CUL4B PE=1 SV=4 - [CUL4B_HUMAN]	5.37 %	3	3
P17096	High mobility group protein HMG-I/HMG-Y OS=Homo sapiens GN=HMGA1 PE=1 SV=3 - [HMGA1_HUMAN]	8.41 %	1	1		Q86VP6	Cullin-associated NEDD8-dissociated protein 1 OS=Homo sapiens GN=CAND1 PE=1 SV=2 - [CAND1_HUMAN]	11.87 %	9	9
P31943	Heterogeneous nuclear ribonucleoprotein H OS=Homo sapiens GN=HNRNPH1 PE=1 SV=4 - [HNRH1_HUMAN]	10.91 %	3	3		P06493	Cyclin-dependent kinase 1 OS=Homo sapiens GN=CDK1 PE=1 SV=3 - [CDK1_HUMAN]	6.73 %	1	1
P07910	Heterogeneous nuclear ribonucleoproteins C1/C2 OS=Homo sapiens GN=HNRNPC PE=1 SV=4 - [HNRPC_HUMAN]	5.23 %	1	1		P01034	Cystatin-C OS=Homo sapiens GN=CST3 PE=1 SV=1 - [CYTC_HUMAN]	7.53 %	1	1
P61978	Heterogeneous nuclear ribonucleoprotein K OS=Homo sapiens GN=HNRNPK PE=1 SV=1 - [HNRPK_HUMAN]	3.67 %	2	2		P49589	Cysteine--tRNA ligase, cytoplasmic OS=Homo sapiens GN=CARS PE=1 SV=3 - [SYCC_HUMAN]	2.81 %	1	1
P52272	Heterogeneous nuclear ribonucleoprotein M OS=Homo sapiens GN=HNRNPM PE=1 SV=3 - [HNRPM_HUMAN]	12.33 %	4	4		Q8TAV3	Cytochrome P450 2W1 OS=Homo sapiens GN=CYP2W1 PE=1 SV=2 - [CP2W1_HUMAN]	3.88 %	1	1
Q00839	Heterogeneous nuclear ribonucleoprotein U OS=Homo sapiens GN=HNRNPU PE=1 SV=6 - [HNRPU_HUMAN]	4.85 %	2	2		Q14204	Cytoplasmic dynein 1 heavy chain 1 OS=Homo sapiens GN=DYNC1H1 PE=1 SV=5 - [DYHC1_HUMAN]	8.80 %	24	24
P00492	Hypoxanthine-guanine phosphoribosyltransferase OS=Homo sapiens GN=HPRT1 PE=1 SV=2 - [HPRT_HUMAN]	12.39 %	2	2		Q7L576	Cytoplasmic FMR1-interacting protein 1 OS=Homo sapiens GN=CYFIP1 PE=1 SV=1 - [CYFP1_HUMAN]	0.96 %	1	1
P07900	Heat shock protein HSP 90-alpha OS=Homo sapiens GN=HSP90AA1 PE=1 SV=5 - [HS90A_HUMAN]	16.67 %	3	8		Q14008	Cytoskeleton-associated protein 5 OS=Homo sapiens GN=CKAP5 PE=1 SV=3 - [CKAP5_HUMAN]	1.08 %	1	1
P08238	Heat shock protein HSP 90-beta OS=Homo sapiens GN=HSP90AB1 PE=1 SV=4 - [HS90B_HUMAN]	23.48 %	6	12		Q96KP4	Cytosolic non-specific dipeptidase OS=Homo sapiens GN=CNDP2 PE=1 SV=2 - [CNDP2_HUMAN]	6.11 %	1	1
P0DMV8	Heat shock 70 kDa protein 1A OS=Homo sapiens GN=HSPA1A PE=1 SV=1 - [HS71A_HUMAN]	23.87 %	8	9		Q02413	Desmoglein-1 OS=Homo sapiens GN=DSG1 PE=1 SV=2 - [DSG1_HUMAN]	8.87 %	5	5
P34932	Heat shock 70 kDa protein 4 OS=Homo sapiens GN=HSPA4 PE=1 SV=4 - [HSP74_HUMAN]	12.02 %	7	7		P15924	Desmoplakin OS=Homo sapiens GN=DSP PE=1 SV=3 - [DESP_HUMAN]	4.39 %	7	7
P11142	Heat shock cognate 71 kDa protein OS=Homo sapiens GN=HSPA8 PE=1 SV=1 - [HSP7C_HUMAN]	46.90 %	23	25		P60981	Destrin OS=Homo sapiens GN=DSTN PE=1 SV=3 - [DEST_HUMAN]	31.52 %	3	3
Q92743	Serine protease HTRA1 OS=Homo sapiens GN=HTRA1 PE=1 SV=1 - [HTRA1_HUMAN]	1.67 %	1	1		O94907	Dickkopf-related protein 1 OS=Homo sapiens GN=DKK1 PE=1 SV=1 - [DKK1_HUMAN]	4.89 %	1	1
Q9Y4L1	Hypoxia up-regulated protein 1 OS=Homo sapiens GN=HYOU1 PE=1 SV=1 - [HYOU1_HUMAN]	6.61 %	4	4		Q16555	Dihydropyrimidinase-related protein 2 OS=Homo sapiens GN=DPYSL2 PE=1 SV=1 - [DPYL2_HUMAN]	17.31 %	4	6
O75874	Isocitrate dehydrogenase [NADP] cytoplasmic OS=Homo sapiens GN=IDH1 PE=1 SV=2 - [IDHC_HUMAN]	4.83 %	1	1		Q14195	Dihydropyrimidinase-related protein 3 OS=Homo sapiens GN=DPYSL3 PE=1 SV=1 - [DPYL3_HUMAN]	8.60 %	1	3
P60842	Eukaryotic initiation factor 4A-I OS=Homo sapiens GN=EIF4A1 PE=1 SV=1 - [IF4A1_HUMAN]	19.95 %	5	5		P53634	Dipeptidyl peptidase 1 OS=Homo sapiens GN=CTSC PE=1 SV=2 - [CATC_HUMAN]	2.38 %	1	1
P38919	Eukaryotic initiation factor 4A-III OS=Homo sapiens GN=EIF4A3 PE=1 SV=4 - [IF4A3_HUMAN]	3.16 %	1	1		P26358	DNA (cytosine-5)-methyltransferase 1 OS=Homo sapiens GN=DNMT1 PE=1 SV=2 - [DNMT1_HUMAN]	0.50 %	1	1
P63241	Eukaryotic translation initiation factor 5A-1 OS=Homo sapiens GN=EIF5A PE=1 SV=2 - [IF5A1_HUMAN]	15.58 %	1	1		P27695	DNA-(apurinic or apyrimidinic site) lyase OS=Homo sapiens GN=APEX1 PE=1 SV=2 - [APEX1_HUMAN]	6.29 %	1	1
Q969P0	Immunoglobulin superfamily member 8 OS=Homo sapiens GN=IGSF8 PE=1 SV=1 - [IGSF8_HUMAN]	1.63 %	1	1		P78527	DNA-dependent protein kinase catalytic subunit OS=Homo sapiens GN=PRKDC PE=1 SV=3 - [PRKDC_HUMAN]	1.84 %	5	5
Q9NPH3	Interleukin-1 receptor accessory protein OS=Homo sapiens GN=IL1RAP PE=1 SV=2 - [IL1AP_HUMAN]	1.75 %	1	1		P61218	DNA-directed RNA polymerases I, II, and III subunit RPABC2 OS=Homo sapiens GN=POLR2F PE=1 SV=1 - [RPAB2_HUMAN]	5.51 %	1	1
Q12905	Interleukin enhancer-binding factor 2 OS=Homo sapiens GN=ILF2 PE=1 SV=2 - [ILF2_HUMAN]	24.87 %	6	6		P52434	DNA-directed RNA polymerases I, II, and III subunit RPABC3 OS=Homo sapiens GN=POLR2H PE=1 SV=4 - [RPAB3_HUMAN]	8.00 %	1	1
Q12906	Interleukin enhancer-binding factor 3 OS=Homo sapiens GN=ILF3 PE=1 SV=3 - [ILF3_HUMAN]	13.53 %	11	11		P31689	DnaJ homolog subfamily A member 1 OS=Homo sapiens GN=DNAJA1 PE=1 SV=2 - [DNJA1_HUMAN]	7.56 %	1	1
Q13418	Integrin-linked protein kinase OS=Homo sapiens GN=ILK PE=1 SV=2 - [ILK_HUMAN]	1.77 %	1	1		O75953	DnaJ homolog subfamily B member 5 OS=Homo sapiens GN=DNAJB5 PE=1 SV=1 - [DNJB5_HUMAN]	2.87 %	1	1
Q14974	Importin subunit beta-1 OS=Homo sapiens GN=KPNB1 PE=1 SV=2 - [IMB1_HUMAN]	1.03 %	1	1		Q8WXX5	DnaJ homolog subfamily C member 9 OS=Homo sapiens GN=DNAJC9 PE=1 SV=1 - [DNJC9_HUMAN]	6.54 %	1	1
P12268	Inosine-5'-monophosphate dehydrogenase 2 OS=Homo sapiens GN=IMPDH2 PE=1 SV=2 - [IMDH2_HUMAN]	5.25 %	2	2		P59894	Doublecortin domain-containing protein 1 OS=Homo sapiens GN=DCDC1 PE=2 SV=2 - [DCDC1_HUMAN]	2.82 %	1	1
O95373	Importin-7 OS=Homo sapiens GN=IPO7 PE=1 SV=1 - [IPO7_HUMAN]	1.83 %	2	2		Q14919	Dr1-associated corepressor OS=Homo sapiens GN=DRAP1 PE=1 SV=3 - [NC2A_HUMAN]	5.37 %	1	1
Q15181	Inorganic pyrophosphatase OS=Homo sapiens GN=PPA1 PE=1 SV=2 - [IPYR_HUMAN]	10.38 %	2	2		Q02750	Dual specificity mitogen-activated protein kinase kinase 1 OS=Homo sapiens GN=MAP2K1 PE=1 SV=2 - [MP2K1_HUMAN]	5.60 %	1	1
P46940	Ras GTPase-activating-like protein IQGAP1 OS=Homo sapiens GN=IQGAP1 PE=1 SV=1 - [IQGA1_HUMAN]	1.39 %	2	2		Q15569	Dual specificity testis-specific protein kinase 1 OS=Homo sapiens GN=TESK1 PE=1 SV=2 - [TESK1_HUMAN]	2.88 %	1	1
P53990	IST1 homolog OS=Homo sapiens GN=IST1 PE=1 SV=1 - [IST1_HUMAN]	5.22 %	1	1		Q14203	Dynactin subunit 1 OS=Homo sapiens GN=DCTN1 PE=1 SV=3 - [DCTN1_HUMAN]	1.33 %	1	1
P17301	Integrin alpha-2 OS=Homo sapiens GN=ITGA2 PE=1 SV=1 - [ITA2_HUMAN]	19.56 %	17	17		O00429	Dynamin-1-like protein OS=Homo sapiens GN=DNM1L PE=1 SV=2 - [DNM1L_HUMAN]	6.52 %	3	3
P26006	Integrin alpha-3 OS=Homo sapiens GN=ITGA3 PE=1 SV=5 - [ITA3_HUMAN]	23.69 %	20	20		O60313	Dynamin-like 120 kDa protein, mitochondrial OS=Homo sapiens GN=OPA1 PE=1 SV=3 - [OPA1_HUMAN]	1.88 %	1	1
P06756	Integrin alpha-V OS=Homo sapiens GN=ITGAV PE=1 SV=2 - [ITAV_HUMAN]	4.48 %	3	3		Q56P03	E2F-associated phosphoprotein OS=Homo sapiens GN=EAPP PE=1 SV=4 - [EAPP_HUMAN]	4.91 %	1	1
P16144	Integrin beta-4 OS=Homo sapiens GN=ITGB4 PE=1 SV=5 - [ITB4_HUMAN]	2.80 %	4	4		Q14258	E3 ubiquitin/ISG15 ligase TRIM25 OS=Homo sapiens GN=TRIM25 PE=1 SV=2 - [TRI25_HUMAN]	2.86 %	1	1
P18084	Integrin beta-5 OS=Homo sapiens GN=ITGB5 PE=1 SV=1 - [ITB5_HUMAN]	5.51 %	4	4		O95714	E3 ubiquitin-protein ligase HERC2 OS=Homo sapiens GN=HERC2 PE=1 SV=2 - [HERC2_HUMAN]	0.89 %	1	1
Q06033	Inter-alpha-trypsin inhibitor heavy chain H3 OS=Homo sapiens GN=ITIH3 PE=1 SV=2 - [ITIH3_HUMAN]	6.40 %	4	4		Q5T4S7	E3 ubiquitin-protein ligase UBR4 OS=Homo sapiens GN=UBR4 PE=1 SV=1 - [UBR4_HUMAN]	0.39 %	1	1
Q14624	Inter-alpha-trypsin inhibitor heavy chain H4 OS=Homo sapiens GN=ITIH4 PE=1 SV=4 - [ITIH4_HUMAN]	1.40 %	1	1		Q32P44	Echinoderm microtubule-associated protein-like 3 OS=Homo sapiens GN=EML3 PE=1 SV=1 - [EMAL3_HUMAN]	5.02 %	1	1
Q86UX2	Inter-alpha-trypsin inhibitor heavy chain H5 OS=Homo sapiens GN=ITIH5 PE=2 SV=2 - [ITIH5_HUMAN]	0.64 %	1	1		P22413	Ectonucleotide pyrophosphatase/phosphodiesterase family member 1 OS=Homo sapiens GN=ENPP1 PE=1 SV=2 - [ENPP1_HUMAN]	5.73 %	3	3
Q9Y287	Integral membrane protein 2B OS=Homo sapiens GN=ITM2B PE=1 SV=1 - [ITM2B_HUMAN]	3.76 %	1	1		O43854	EGF-like repeat and discoidin I-like domain-containing protein 3 OS=Homo sapiens GN=EDIL3 PE=1 SV=1 - [EDIL3_HUMAN]	28.75 %	11	11
P17858	ATP-dependent 6-phosphofructokinase, liver type OS=Homo sapiens GN=PFKL PE=1 SV=6 - [PFKAL_HUMAN]	5.64 %	2	3		Q9H4M9	EH domain-containing protein 1 OS=Homo sapiens GN=EHD1 PE=1 SV=2 - [EHD1_HUMAN]	12.55 %	3	4
Q01813	ATP-dependent 6-phosphofructokinase, platelet type OS=Homo sapiens GN=PFKP PE=1 SV=2 - [PFKAP_HUMAN]	12.24 %	5	6		Q9NZN4	EH domain-containing protein 2 OS=Homo sapiens GN=EHD2 PE=1 SV=2 - [EHD2_HUMAN]	4.97 %	2	2
P00568	Adenylate kinase isoenzyme 1 OS=Homo sapiens GN=AK1 PE=1 SV=3 - [KAD1_HUMAN]	6.19 %	1	1		Q9NZN3	EH domain-containing protein 3 OS=Homo sapiens GN=EHD3 PE=1 SV=2 - [EHD3_HUMAN]	5.23 %	1	2
Q86V97	Kelch repeat and BTB domain-containing protein 6 OS=Homo sapiens GN=KBTBD6 PE=1 SV=1 - [KBTB6_HUMAN]	2.52 %	1	1		Q92616	eIF-2-alpha kinase activator GCN1 OS=Homo sapiens GN=GCN1 PE=1 SV=6 - [GCN1_HUMAN]	2.06 %	3	3
P12277	Creatine kinase B-type OS=Homo sapiens GN=CKB PE=1 SV=1 - [KCRB_HUMAN]	4.20 %	1	1		P68104	Elongation factor 1-alpha 1 OS=Homo sapiens GN=EEF1A1 PE=1 SV=1 - [EF1A1_HUMAN]	46.97 %	17	17
P06732	Creatine kinase M-type OS=Homo sapiens GN=CKM PE=1 SV=2 - [KCRM_HUMAN]	7.87 %	2	2		P24534	Elongation factor 1-beta OS=Homo sapiens GN=EEF1B2 PE=1 SV=3 - [EF1B_HUMAN]	17.33 %	2	2
Q02241	Kinesin-like protein KIF23 OS=Homo sapiens GN=KIF23 PE=1 SV=3 - [KIF23_HUMAN]	1.15 %	1	1		P29692	Elongation factor 1-delta OS=Homo sapiens GN=EEF1D PE=1 SV=5 - [EF1D_HUMAN]	17.44 %	4	4
Q12840	Kinesin heavy chain isoform 5A OS=Homo sapiens GN=KIF5A PE=1 SV=2 - [KIF5A_HUMAN]	2.42 %	2	2		P26641	Elongation factor 1-gamma OS=Homo sapiens GN=EEF1G PE=1 SV=3 - [EF1G_HUMAN]	32.04 %	8	8
P33176	Kinesin-1 heavy chain OS=Homo sapiens GN=KIF5B PE=1 SV=1 - [KINH_HUMAN]	1.25 %	1	1		P14625	Endoplasmin OS=Homo sapiens GN=HSP90B1 PE=1 SV=1 - [ENPL_HUMAN]	12.08 %	5	7
P01042	Kininogen-1 OS=Homo sapiens GN=KNG1 PE=1 SV=2 - [KNG1_HUMAN]	1.40 %	1	1		P29317	Ephrin type-A receptor 2 OS=Homo sapiens GN=EPHA2 PE=1 SV=2 - [EPHA2_HUMAN]	7.38 %	4	4
P14618	Pyruvate kinase PKM OS=Homo sapiens GN=PKM PE=1 SV=4 - [KPYM_HUMAN]	51.98 %	20	20		P60842	Eukaryotic initiation factor 4A-I OS=Homo sapiens GN=EIF4A1 PE=1 SV=1 - [IF4A1_HUMAN]	34.24 %	8	9
O15230	Laminin subunit alpha-5 OS=Homo sapiens GN=LAMA5 PE=1 SV=8 - [LAMA5_HUMAN]	0.38 %	1	1		P38919	Eukaryotic initiation factor 4A-III OS=Homo sapiens GN=EIF4A3 PE=1 SV=4 - [IF4A3_HUMAN]	5.84 %	1	2
P07942	Laminin subunit beta-1 OS=Homo sapiens GN=LAMB1 PE=1 SV=2 - [LAMB1_HUMAN]	1.85 %	3	3		O43324	Eukaryotic translation elongation factor 1 epsilon-1 OS=Homo sapiens GN=EEF1E1 PE=1 SV=1 - [MCA3_HUMAN]	12.07 %	2	2
P11047	Laminin subunit gamma-1 OS=Homo sapiens GN=LAMC1 PE=1 SV=3 - [LAMC1_HUMAN]	0.87 %	1	1		P05198	Eukaryotic translation initiation factor 2 subunit 1 OS=Homo sapiens GN=EIF2S1 PE=1 SV=3 - [IF2A_HUMAN]	4.76 %	1	1
P11279	Lysosome-associated membrane glycoprotein 1 OS=Homo sapiens GN=LAMP1 PE=1 SV=3 - [LAMP1_HUMAN]	6.00 %	2	2		P20042	Eukaryotic translation initiation factor 2 subunit 2 OS=Homo sapiens GN=EIF2S2 PE=1 SV=2 - [IF2B_HUMAN]	3.00 %	1	1
P13473	Lysosome-associated membrane glycoprotein 2 OS=Homo sapiens GN=LAMP2 PE=1 SV=2 - [LAMP2_HUMAN]	7.32 %	2	2		P41091	Eukaryotic translation initiation factor 2 subunit 3 OS=Homo sapiens GN=EIF2S3 PE=1 SV=3 - [IF2G_HUMAN]	5.30 %	1	1
Q14847	LIM and SH3 domain protein 1 OS=Homo sapiens GN=LASP1 PE=1 SV=2 - [LASP1_HUMAN]	5.36 %	1	1		Q14152	Eukaryotic translation initiation factor 3 subunit A OS=Homo sapiens GN=EIF3A PE=1 SV=1 - [EIF3A_HUMAN]	6.73 %	7	7
P04180	Phosphatidylcholine-sterol acyltransferase OS=Homo sapiens GN=LCAT PE=1 SV=1 - [LCAT_HUMAN]	4.09 %	2	2		P55884	Eukaryotic translation initiation factor 3 subunit B OS=Homo sapiens GN=EIF3B PE=1 SV=3 - [EIF3B_HUMAN]	11.30 %	5	5
P00338	L-lactate dehydrogenase A chain OS=Homo sapiens GN=LDHA PE=1 SV=2 - [LDHA_HUMAN]	48.80 %	9	10		Q99613	Eukaryotic translation initiation factor 3 subunit C OS=Homo sapiens GN=EIF3C PE=1 SV=1 - [EIF3C_HUMAN]	5.59 %	3	3
P07195	L-lactate dehydrogenase B chain OS=Homo sapiens GN=LDHB PE=1 SV=2 - [LDHB_HUMAN]	12.87 %	2	3		O15371	Eukaryotic translation initiation factor 3 subunit D OS=Homo sapiens GN=EIF3D PE=1 SV=1 - [EIF3D_HUMAN]	2.19 %	2	2
P09382	Galectin-1 OS=Homo sapiens GN=LGALS1 PE=1 SV=2 - [LEG1_HUMAN]	31.11 %	3	3		P60228	Eukaryotic translation initiation factor 3 subunit E OS=Homo sapiens GN=EIF3E PE=1 SV=1 - [EIF3E_HUMAN]	15.51 %	4	4
Q04760	Lactoylglutathione lyase OS=Homo sapiens GN=GLO1 PE=1 SV=4 - [LGUL_HUMAN]	18.48 %	3	3		O00303	Eukaryotic translation initiation factor 3 subunit F OS=Homo sapiens GN=EIF3F PE=1 SV=1 - [EIF3F_HUMAN]	5.32 %	1	1
P09960	Leukotriene A-4 hydrolase OS=Homo sapiens GN=LTA4H PE=1 SV=2 - [LKHA4_HUMAN]	4.58 %	2	2		O75821	Eukaryotic translation initiation factor 3 subunit G OS=Homo sapiens GN=EIF3G PE=1 SV=2 - [EIF3G_HUMAN]	7.81 %	1	1
Q07954	Prolow-density lipoprotein receptor-related protein 1 OS=Homo sapiens GN=LRP1 PE=1 SV=2 - [LRP1_HUMAN]	4.93 %	16	16		O15372	Eukaryotic translation initiation factor 3 subunit H OS=Homo sapiens GN=EIF3H PE=1 SV=1 - [EIF3H_HUMAN]	11.08 %	2	2
P51884	Lumican OS=Homo sapiens GN=LUM PE=1 SV=2 - [LUM_HUMAN]	13.91 %	4	4		Q13347	Eukaryotic translation initiation factor 3 subunit I OS=Homo sapiens GN=EIF3I PE=1 SV=1 - [EIF3I_HUMAN]	20.00 %	4	4
Q16706	Alpha-mannosidase 2 OS=Homo sapiens GN=MAN2A1 PE=1 SV=2 - [MA2A1_HUMAN]	1.14 %	1	1		Q9Y262	Eukaryotic translation initiation factor 3 subunit L OS=Homo sapiens GN=EIF3L PE=1 SV=1 - [EIF3L_HUMAN]	4.43 %	2	2
P48163	NADP-dependent malic enzyme OS=Homo sapiens GN=ME1 PE=1 SV=1 - [MAOX_HUMAN]	1.57 %	1	1		Q7L2H7	Eukaryotic translation initiation factor 3 subunit M OS=Homo sapiens GN=EIF3M PE=1 SV=1 - [EIF3M_HUMAN]	7.49 %	2	2
Q9BQG0	Myb-binding protein 1A OS=Homo sapiens GN=MYBBP1A PE=1 SV=2 - [MBB1A_HUMAN]	0.83 %	1	1		Q04637	Eukaryotic translation initiation factor 4 gamma 1 OS=Homo sapiens GN=EIF4G1 PE=1 SV=4 - [IF4G1_HUMAN]	1.25 %	1	1
P40926	Malate dehydrogenase, mitochondrial OS=Homo sapiens GN=MDH2 PE=1 SV=3 - [MDHM_HUMAN]	14.20 %	3	3		P78344	Eukaryotic translation initiation factor 4 gamma 2 OS=Homo sapiens GN=EIF4G2 PE=1 SV=1 - [IF4G2_HUMAN]	1.54 %	1	1
Q16819	Meprin A subunit alpha OS=Homo sapiens GN=MEP1A PE=1 SV=2 - [MEP1A_HUMAN]	1.47 %	1	1		P23588	Eukaryotic translation initiation factor 4B OS=Homo sapiens GN=EIF4B PE=1 SV=2 - [IF4B_HUMAN]	4.58 %	1	1
Q08431	Lactadherin OS=Homo sapiens GN=MFGE8 PE=1 SV=2 - [MFGM_HUMAN]	29.46 %	7	7		P06730	Eukaryotic translation initiation factor 4E OS=Homo sapiens GN=EIF4E PE=1 SV=2 - [IF4E_HUMAN]	3.23 %	1	1
P14174	Macrophage migration inhibitory factor OS=Homo sapiens GN=MIF PE=1 SV=4 - [MIF_HUMAN]	17.39 %	2	2		P55010	Eukaryotic translation initiation factor 5 OS=Homo sapiens GN=EIF5 PE=1 SV=2 - [IF5_HUMAN]	2.09 %	1	1
P20774	Mimecan OS=Homo sapiens GN=OGN PE=1 SV=1 - [MIME_HUMAN]	6.38 %	1	1		P63241	Eukaryotic translation initiation factor 5A-1 OS=Homo sapiens GN=EIF5A PE=1 SV=2 - [IF5A1_HUMAN]	31.17 %	2	2
P50281	Matrix metalloproteinase-14 OS=Homo sapiens GN=MMP14 PE=1 SV=3 - [MMP14_HUMAN]	1.72 %	1	1		O60841	Eukaryotic translation initiation factor 5B OS=Homo sapiens GN=EIF5B PE=1 SV=4 - [IF2P_HUMAN]	1.31 %	1	1
P26038	Moesin OS=Homo sapiens GN=MSN PE=1 SV=3 - [MOES_HUMAN]	34.32 %	12	16		P56537	Eukaryotic translation initiation factor 6 OS=Homo sapiens GN=EIF6 PE=1 SV=1 - [IF6_HUMAN]	20.00 %	2	2
P20645	Cation-dependent mannose-6-phosphate receptor OS=Homo sapiens GN=M6PR PE=1 SV=1 - [MPRD_HUMAN]	5.05 %	1	1		Q16394	Exostosin-1 OS=Homo sapiens GN=EXT1 PE=1 SV=2 - [EXT1_HUMAN]	12.33 %	5	5
Q9UBG0	C-type mannose receptor 2 OS=Homo sapiens GN=MRC2 PE=1 SV=2 - [MRC2_HUMAN]	3.79 %	3	3		Q93063	Exostosin-2 OS=Homo sapiens GN=EXT2 PE=1 SV=1 - [EXT2_HUMAN]	13.09 %	5	5
Q14764	Major vault protein OS=Homo sapiens GN=MVP PE=1 SV=4 - [MVP_HUMAN]	37.29 %	22	22		O14980	Exportin-1 OS=Homo sapiens GN=XPO1 PE=1 SV=1 - [XPO1_HUMAN]	1.68 %	1	1
P35579	Myosin-9 OS=Homo sapiens GN=MYH9 PE=1 SV=4 - [MYH9_HUMAN]	10.15 %	13	13		P55060	Exportin-2 OS=Homo sapiens GN=CSE1L PE=1 SV=3 - [XPO2_HUMAN]	12.36 %	7	7
P60660	Myosin light polypeptide 6 OS=Homo sapiens GN=MYL6 PE=1 SV=2 - [MYL6_HUMAN]	32.45 %	4	4		Q9BSJ8	Extended synaptotagmin-1 OS=Homo sapiens GN=ESYT1 PE=1 SV=1 - [ESYT1_HUMAN]	3.26 %	2	2
O00159	Unconventional myosin-Ic OS=Homo sapiens GN=MYO1C PE=1 SV=4 - [MYO1C_HUMAN]	6.40 %	4	4		Q16610	Extracellular matrix protein 1 OS=Homo sapiens GN=ECM1 PE=1 SV=2 - [ECM1_HUMAN]	1.85 %	1	1
Q9NZM1	Myoferlin OS=Homo sapiens GN=MYOF PE=1 SV=1 - [MYOF_HUMAN]	12.71 %	19	19		P15311	Ezrin OS=Homo sapiens GN=EZR PE=1 SV=4 - [EZRI_HUMAN]	19.62 %	4	9
P43490	Nicotinamide phosphoribosyltransferase OS=Homo sapiens GN=NAMPT PE=1 SV=1 - [NAMPT_HUMAN]	36.86 %	10	10		Q08945	FACT complex subunit SSRP1 OS=Homo sapiens GN=SSRP1 PE=1 SV=1 - [SSRP1_HUMAN]	5.64 %	3	3
O60361	Putative nucleoside diphosphate kinase OS=Homo sapiens GN=NME2P1 PE=5 SV=1 - [NDK8_HUMAN]	6.57 %	1	1		P52907	F-actin-capping protein subunit alpha-1 OS=Homo sapiens GN=CAPZA1 PE=1 SV=3 - [CAZA1_HUMAN]	9.79 %	2	2
Q92597	Protein NDRG1 OS=Homo sapiens GN=NDRG1 PE=1 SV=1 - [NDRG1_HUMAN]	12.18 %	3	3		P47756	F-actin-capping protein subunit beta OS=Homo sapiens GN=CAPZB PE=1 SV=4 - [CAPZB_HUMAN]	13.72 %	2	2
Q9BZQ8	Protein Niban OS=Homo sapiens GN=FAM129A PE=1 SV=1 - [NIBAN_HUMAN]	2.80 %	2	2		Q92945	Far upstream element-binding protein 2 OS=Homo sapiens GN=KHSRP PE=1 SV=4 - [FUBP2_HUMAN]	1.83 %	1	1
P55209	Nucleosome assembly protein 1-like 1 OS=Homo sapiens GN=NAP1L1 PE=1 SV=1 - [NP1L1_HUMAN]	5.63 %	2	2		Q16658	Fascin OS=Homo sapiens GN=FSCN1 PE=1 SV=3 - [FSCN1_HUMAN]	4.87 %	1	1
O15118	Niemann-Pick C1 protein OS=Homo sapiens GN=NPC1 PE=1 SV=2 - [NPC1_HUMAN]	0.94 %	1	1		P49327	Fatty acid synthase OS=Homo sapiens GN=FASN PE=1 SV=3 - [FAS_HUMAN]	30.63 %	41	41
P06748	Nucleophosmin OS=Homo sapiens GN=NPM1 PE=1 SV=2 - [NPM_HUMAN]	21.43 %	4	4		Q86UX7	Fermitin family homolog 3 OS=Homo sapiens GN=FERMT3 PE=1 SV=1 - [URP2_HUMAN]	2.25 %	1	1
O14786	Neuropilin-1 OS=Homo sapiens GN=NRP1 PE=1 SV=3 - [NRP1_HUMAN]	6.28 %	4	4		Q9Y613	FH1/FH2 domain-containing protein 1 OS=Homo sapiens GN=FHOD1 PE=1 SV=3 - [FHOD1_HUMAN]	1.12 %	1	1
P19338	Nucleolin OS=Homo sapiens GN=NCL PE=1 SV=3 - [NUCL_HUMAN]	2.68 %	2	2		P35555	Fibrillin-1 OS=Homo sapiens GN=FBN1 PE=1 SV=3 - [FBN1_HUMAN]	0.63 %	2	2
O95747	Serine/threonine-protein kinase OSR1 OS=Homo sapiens GN=OXSR1 PE=1 SV=1 - [OXSR1_HUMAN]	2.66 %	1	1		P02679	Fibrinogen gamma chain OS=Homo sapiens GN=FGG PE=1 SV=3 - [FIBG_HUMAN]	1.99 %	1	1
Q9UQ80	Proliferation-associated protein 2G4 OS=Homo sapiens GN=PA2G4 PE=1 SV=3 - [PA2G4_HUMAN]	13.71 %	4	4		Q06828	Fibromodulin OS=Homo sapiens GN=FMOD PE=1 SV=2 - [FMOD_HUMAN]	3.46 %	1	1
P11940	Polyadenylate-binding protein 1 OS=Homo sapiens GN=PABPC1 PE=1 SV=2 - [PABP1_HUMAN]	3.77 %	1	1		Q5D862	Filaggrin-2 OS=Homo sapiens GN=FLG2 PE=1 SV=1 - [FILA2_HUMAN]	0.46 %	1	1
P05121	Plasminogen activator inhibitor 1 OS=Homo sapiens GN=SERPINE1 PE=1 SV=1 - [PAI1_HUMAN]	9.20 %	2	2		O75369	Filamin-B OS=Homo sapiens GN=FLNB PE=1 SV=2 - [FLNB_HUMAN]	28.59 %	37	43
P09874	Poly [ADP-ribose] polymerase 1 OS=Homo sapiens GN=PARP1 PE=1 SV=4 - [PARP1_HUMAN]	3.75 %	3	3		Q14315	Filamin-C OS=Homo sapiens GN=FLNC PE=1 SV=3 - [FLNC_HUMAN]	2.39 %	1	5
Q15365	Poly(rC)-binding protein 1 OS=Homo sapiens GN=PCBP1 PE=1 SV=2 - [PCBP1_HUMAN]	3.93 %	1	1		P39748	Flap endonuclease 1 OS=Homo sapiens GN=FEN1 PE=1 SV=1 - [FEN1_HUMAN]	7.89 %	2	2
P12004	Proliferating cell nuclear antigen OS=Homo sapiens GN=PCNA PE=1 SV=1 - [PCNA_HUMAN]	5.75 %	1	1		P30043	Flavin reductase (NADPH) OS=Homo sapiens GN=BLVRB PE=1 SV=3 - [BLVRB_HUMAN]	7.28 %	1	1
Q15113	Procollagen C-endopeptidase enhancer 1 OS=Homo sapiens GN=PCOLCE PE=1 SV=2 - [PCOC1_HUMAN]	2.00 %	1	1		P51114	Fragile X mental retardation syndrome-related protein 1 OS=Homo sapiens GN=FXR1 PE=1 SV=3 - [FXR1_HUMAN]	2.25 %	1	1
Q8WUM4	Programmed cell death 6-interacting protein OS=Homo sapiens GN=PDCD6IP PE=1 SV=1 - [PDC6I_HUMAN]	16.24 %	10	10		P04075	Fructose-bisphosphate aldolase A OS=Homo sapiens GN=ALDOA PE=1 SV=2 - [ALDOA_HUMAN]	31.32 %	8	8
O75340	Programmed cell death protein 6 OS=Homo sapiens GN=PDCD6 PE=1 SV=1 - [PDCD6_HUMAN]	12.57 %	2	2		P09382	Galectin-1 OS=Homo sapiens GN=LGALS1 PE=1 SV=2 - [LEG1_HUMAN]	40.00 %	4	4
P30101	Protein disulfide-isomerase A3 OS=Homo sapiens GN=PDIA3 PE=1 SV=4 - [PDIA3_HUMAN]	5.74 %	2	2		Q08380	Galectin-3-binding protein OS=Homo sapiens GN=LGALS3BP PE=1 SV=1 - [LG3BP_HUMAN]	46.32 %	24	24
P30086	Phosphatidylethanolamine-binding protein 1 OS=Homo sapiens GN=PEBP1 PE=1 SV=3 - [PEBP1_HUMAN]	8.02 %	1	1		P36269	Gamma-glutamyltransferase 5 OS=Homo sapiens GN=GGT5 PE=1 SV=2 - [GGT5_HUMAN]	2.05 %	1	1
P36955	Pigment epithelium-derived factor OS=Homo sapiens GN=SERPINF1 PE=1 SV=4 - [PEDF_HUMAN]	9.09 %	3	3		P11413	Glucose-6-phosphate 1-dehydrogenase OS=Homo sapiens GN=G6PD PE=1 SV=4 - [G6PD_HUMAN]	17.67 %	6	6
P18669	Phosphoglycerate mutase 1 OS=Homo sapiens GN=PGAM1 PE=1 SV=2 - [PGAM1_HUMAN]	24.80 %	3	3		P06744	Glucose-6-phosphate isomerase OS=Homo sapiens GN=GPI PE=1 SV=4 - [G6PI_HUMAN]	2.69 %	1	1
P98160	Basement membrane-specific heparan sulfate proteoglycan core protein OS=Homo sapiens GN=HSPG2 PE=1 SV=4 - [PGBM_HUMAN]	1.41 %	4	4		P04062	Glucosylceramidase OS=Homo sapiens GN=GBA PE=1 SV=3 - [GLCM_HUMAN]	10.26 %	3	3
P00558	Phosphoglycerate kinase 1 OS=Homo sapiens GN=PGK1 PE=1 SV=3 - [PGK1_HUMAN]	30.22 %	7	7		P00367	Glutamate dehydrogenase 1, mitochondrial OS=Homo sapiens GN=GLUD1 PE=1 SV=2 - [DHE3_HUMAN]	2.15 %	1	1
P12273	Prolactin-inducible protein OS=Homo sapiens GN=PIP PE=1 SV=1 - [PIP_HUMAN]	26.71 %	3	3		Q9BQ67	Glutamate-rich WD repeat-containing protein 1 OS=Homo sapiens GN=GRWD1 PE=1 SV=1 - [GRWD1_HUMAN]	4.93 %	1	1
Q8IV08	Phospholipase D3 OS=Homo sapiens GN=PLD3 PE=1 SV=1 - [PLD3_HUMAN]	4.29 %	2	2		Q06210	Glutamine--fructose-6-phosphate aminotransferase [isomerizing] 1 OS=Homo sapiens GN=GFPT1 PE=1 SV=3 - [GFPT1_HUMAN]	15.02 %	5	5
P08567	Pleckstrin OS=Homo sapiens GN=PLEK PE=1 SV=3 - [PLEK_HUMAN]	4.00 %	1	1		P47897	Glutamine--tRNA ligase OS=Homo sapiens GN=QARS PE=1 SV=1 - [SYQ_HUMAN]	3.87 %	2	2
P00747	Plasminogen OS=Homo sapiens GN=PLG PE=1 SV=2 - [PLMN_HUMAN]	7.28 %	4	4		Q16769	Glutaminyl-peptide cyclotransferase OS=Homo sapiens GN=QPCT PE=1 SV=1 - [QPCT_HUMAN]	3.32 %	1	1
Q02809	Procollagen-lysine,2-oxoglutarate 5-dioxygenase 1 OS=Homo sapiens GN=PLOD1 PE=1 SV=2 - [PLOD1_HUMAN]	1.65 %	1	1		P22352	Glutathione peroxidase 3 OS=Homo sapiens GN=GPX3 PE=1 SV=2 - [GPX3_HUMAN]	8.41 %	2	2
P13797	Plastin-3 OS=Homo sapiens GN=PLS3 PE=1 SV=4 - [PLST_HUMAN]	1.90 %	1	1		P08263	Glutathione S-transferase A1 OS=Homo sapiens GN=GSTA1 PE=1 SV=3 - [GSTA1_HUMAN]	5.86 %	1	1
Q8WVV4	Protein POF1B OS=Homo sapiens GN=POF1B PE=1 SV=3 - [POF1B_HUMAN]	1.87 %	1	1		P09488	Glutathione S-transferase Mu 1 OS=Homo sapiens GN=GSTM1 PE=1 SV=3 - [GSTM1_HUMAN]	11.93 %	2	2
Q15063	Periostin OS=Homo sapiens GN=POSTN PE=1 SV=2 - [POSTN_HUMAN]	9.21 %	5	5		P78417	Glutathione S-transferase omega-1 OS=Homo sapiens GN=GSTO1 PE=1 SV=2 - [GSTO1_HUMAN]	3.32 %	1	1
P62136	Serine/threonine-protein phosphatase PP1-alpha catalytic subunit OS=Homo sapiens GN=PPP1CA PE=1 SV=1 - [PP1A_HUMAN]	40.61 %	10	10		P09211	Glutathione S-transferase P OS=Homo sapiens GN=GSTP1 PE=1 SV=2 - [GSTP1_HUMAN]	9.05 %	1	1
P62714	Serine/threonine-protein phosphatase 2A catalytic subunit beta isoform OS=Homo sapiens GN=PPP2CB PE=1 SV=1 - [PP2AB_HUMAN]	16.18 %	3	3		P0CG29	Glutathione S-transferase theta-2 OS=Homo sapiens GN=GSTT2 PE=1 SV=1 - [GST2_HUMAN]	5.74 %	1	1
P62937	Peptidyl-prolyl cis-trans isomerase A OS=Homo sapiens GN=PPIA PE=1 SV=2 - [PPIA_HUMAN]	32.73 %	5	5		P04406	Glyceraldehyde-3-phosphate dehydrogenase OS=Homo sapiens GN=GAPDH PE=1 SV=3 - [G3P_HUMAN]	77.01 %	18	18
Q9UI14	Prenylated Rab acceptor protein 1 OS=Homo sapiens GN=RABAC1 PE=1 SV=1 - [PRAF1_HUMAN]	7.57 %	1	1		P23378	Glycine dehydrogenase (decarboxylating), mitochondrial OS=Homo sapiens GN=GLDC PE=1 SV=2 - [GCSP_HUMAN]	2.84 %	1	1
Q06830	Peroxiredoxin-1 OS=Homo sapiens GN=PRDX1 PE=1 SV=1 - [PRDX1_HUMAN]	15.58 %	3	3		P41250	Glycine--tRNA ligase OS=Homo sapiens GN=GARS PE=1 SV=3 - [SYG_HUMAN]	24.63 %	10	10
P30041	Peroxiredoxin-6 OS=Homo sapiens GN=PRDX6 PE=1 SV=3 - [PRDX6_HUMAN]	25.00 %	4	4		P11216	Glycogen phosphorylase, brain form OS=Homo sapiens GN=PYGB PE=1 SV=5 - [PYGB_HUMAN]	20.17 %	7	11
Q92954	Proteoglycan 4 OS=Homo sapiens GN=PRG4 PE=1 SV=2 - [PRG4_HUMAN]	1.92 %	2	2		P30419	Glycylpeptide N-tetradecanoyltransferase 1 OS=Homo sapiens GN=NMT1 PE=1 SV=2 - [NMT1_HUMAN]	8.06 %	2	2
P78527	DNA-dependent protein kinase catalytic subunit OS=Homo sapiens GN=PRKDC PE=1 SV=3 - [PRKDC_HUMAN]	6.93 %	22	22		A6NK44	Glyoxalase domain-containing protein 5 OS=Homo sapiens GN=GLOD5 PE=1 SV=3 - [GLOD5_HUMAN]	6.88 %	1	1
P07737	Profilin-1 OS=Homo sapiens GN=PFN1 PE=1 SV=2 - [PROF1_HUMAN]	63.57 %	6	6		Q9H4A5	Golgi phosphoprotein 3-like OS=Homo sapiens GN=GOLPH3L PE=1 SV=1 - [GLP3L_HUMAN]	4.56 %	1	1
P62333	26S protease regulatory subunit 10B OS=Homo sapiens GN=PSMC6 PE=1 SV=1 - [PRS10_HUMAN]	11.31 %	3	3		Q9H3P7	Golgi resident protein GCP60 OS=Homo sapiens GN=ACBD3 PE=1 SV=4 - [GCP60_HUMAN]	2.65 %	1	1
O95084	Serine protease 23 OS=Homo sapiens GN=PRSS23 PE=1 SV=1 - [PRS23_HUMAN]	7.83 %	2	2		Q8TAE8	Growth arrest and DNA damage-inducible proteins-interacting protein 1 OS=Homo sapiens GN=GADD45GIP1 PE=1 SV=1 - [G45IP_HUMAN]	3.15 %	1	1
P62191	26S protease regulatory subunit 4 OS=Homo sapiens GN=PSMC1 PE=1 SV=1 - [PRS4_HUMAN]	3.41 %	1	1		Q99988	Growth/differentiation factor 15 OS=Homo sapiens GN=GDF15 PE=2 SV=3 - [GDF15_HUMAN]	5.19 %	1	1
P17980	26S protease regulatory subunit 6A OS=Homo sapiens GN=PSMC3 PE=1 SV=3 - [PRS6A_HUMAN]	11.62 %	4	4		P62826	GTP-binding nuclear protein Ran OS=Homo sapiens GN=RAN PE=1 SV=3 - [RAN_HUMAN]	24.54 %	4	4
P35998	26S protease regulatory subunit 7 OS=Homo sapiens GN=PSMC2 PE=1 SV=3 - [PRS7_HUMAN]	5.54 %	2	2		P62873	Guanine nucleotide-binding protein G(I)/G(S)/G(T) subunit beta-1 OS=Homo sapiens GN=GNB1 PE=1 SV=3 - [GBB1_HUMAN]	19.41 %	2	4
P62195	26S protease regulatory subunit 8 OS=Homo sapiens GN=PSMC5 PE=1 SV=1 - [PRS8_HUMAN]	8.37 %	2	2		P62879	Guanine nucleotide-binding protein G(I)/G(S)/G(T) subunit beta-2 OS=Homo sapiens GN=GNB2 PE=1 SV=3 - [GBB2_HUMAN]	17.06 %	1	3
P25787	Proteasome subunit alpha type-2 OS=Homo sapiens GN=PSMA2 PE=1 SV=2 - [PSA2_HUMAN]	8.97 %	1	1		P63092	Guanine nucleotide-binding protein G(s) subunit alpha isoforms short OS=Homo sapiens GN=GNAS PE=1 SV=1 - [GNAS2_HUMAN]	14.97 %	3	3
P25788	Proteasome subunit alpha type-3 OS=Homo sapiens GN=PSMA3 PE=1 SV=2 - [PSA3_HUMAN]	4.71 %	1	1		O95837	Guanine nucleotide-binding protein subunit alpha-14 OS=Homo sapiens GN=GNA14 PE=1 SV=1 - [GNA14_HUMAN]	5.35 %	1	1
P25789	Proteasome subunit alpha type-4 OS=Homo sapiens GN=PSMA4 PE=1 SV=1 - [PSA4_HUMAN]	12.26 %	3	3		P00738	Haptoglobin OS=Homo sapiens GN=HP PE=1 SV=1 - [HPT_HUMAN]	2.22 %	1	1
P28066	Proteasome subunit alpha type-5 OS=Homo sapiens GN=PSMA5 PE=1 SV=3 - [PSA5_HUMAN]	12.86 %	2	2		P0DMV8	Heat shock 70 kDa protein 1A OS=Homo sapiens GN=HSPA1A PE=1 SV=1 - [HS71A_HUMAN]	20.59 %	8	10
P60900	Proteasome subunit alpha type-6 OS=Homo sapiens GN=PSMA6 PE=1 SV=1 - [PSA6_HUMAN]	8.54 %	2	2		P34932	Heat shock 70 kDa protein 4 OS=Homo sapiens GN=HSPA4 PE=1 SV=4 - [HSP74_HUMAN]	6.43 %	3	4
O14818	Proteasome subunit alpha type-7 OS=Homo sapiens GN=PSMA7 PE=1 SV=1 - [PSA7_HUMAN]	20.16 %	3	3		P11142	Heat shock cognate 71 kDa protein OS=Homo sapiens GN=HSPA8 PE=1 SV=1 - [HSP7C_HUMAN]	49.38 %	15	23
P55786	Puromycin-sensitive aminopeptidase OS=Homo sapiens GN=NPEPPS PE=1 SV=2 - [PSA_HUMAN]	1.09 %	1	1		Q92598	Heat shock protein 105 kDa OS=Homo sapiens GN=HSPH1 PE=1 SV=1 - [HS105_HUMAN]	3.38 %	1	2
P49721	Proteasome subunit beta type-2 OS=Homo sapiens GN=PSMB2 PE=1 SV=1 - [PSB2_HUMAN]	9.45 %	1	1		P04792	Heat shock protein beta-1 OS=Homo sapiens GN=HSPB1 PE=1 SV=2 - [HSPB1_HUMAN]	7.80 %	1	1
P49720	Proteasome subunit beta type-3 OS=Homo sapiens GN=PSMB3 PE=1 SV=2 - [PSB3_HUMAN]	8.78 %	1	1		P07900	Heat shock protein HSP 90-alpha OS=Homo sapiens GN=HSP90AA1 PE=1 SV=5 - [HS90A_HUMAN]	38.52 %	12	21
Q99436	Proteasome subunit beta type-7 OS=Homo sapiens GN=PSMB7 PE=1 SV=1 - [PSB7_HUMAN]	3.61 %	1	1		P08238	Heat shock protein HSP 90-beta OS=Homo sapiens GN=HSP90AB1 PE=1 SV=4 - [HS90B_HUMAN]	41.71 %	12	23
O00231	26S proteasome non-ATPase regulatory subunit 11 OS=Homo sapiens GN=PSMD11 PE=1 SV=3 - [PSD11_HUMAN]	11.61 %	4	4		P54652	Heat shock-related 70 kDa protein 2 OS=Homo sapiens GN=HSPA2 PE=1 SV=1 - [HSP72_HUMAN]	17.37 %	1	9
O00232	26S proteasome non-ATPase regulatory subunit 12 OS=Homo sapiens GN=PSMD12 PE=1 SV=3 - [PSD12_HUMAN]	2.85 %	1	1		P68871	Hemoglobin subunit beta OS=Homo sapiens GN=HBB PE=1 SV=2 - [HBB_HUMAN]	25.85 %	3	3
O00487	26S proteasome non-ATPase regulatory subunit 14 OS=Homo sapiens GN=PSMD14 PE=1 SV=1 - [PSDE_HUMAN]	2.26 %	1	1		P05546	Heparin cofactor 2 OS=Homo sapiens GN=SERPIND1 PE=1 SV=3 - [HEP2_HUMAN]	5.21 %	2	2
Q99460	26S proteasome non-ATPase regulatory subunit 1 OS=Homo sapiens GN=PSMD1 PE=1 SV=2 - [PSMD1_HUMAN]	2.10 %	2	2		Q04756	Hepatocyte growth factor activator OS=Homo sapiens GN=HGFAC PE=1 SV=1 - [HGFA_HUMAN]	4.27 %	2	2
Q13200	26S proteasome non-ATPase regulatory subunit 2 OS=Homo sapiens GN=PSMD2 PE=1 SV=3 - [PSMD2_HUMAN]	6.39 %	5	5		P14210	Hepatocyte growth factor OS=Homo sapiens GN=HGF PE=1 SV=2 - [HGF_HUMAN]	1.10 %	1	1
Q06323	Proteasome activator complex subunit 1 OS=Homo sapiens GN=PSME1 PE=1 SV=1 - [PSME1_HUMAN]	4.82 %	1	1		P26927	Hepatocyte growth factor-like protein OS=Homo sapiens GN=MST1 PE=1 SV=2 - [HGFL_HUMAN]	2.39 %	2	2
P26599	Polypyrimidine tract-binding protein 1 OS=Homo sapiens GN=PTBP1 PE=1 SV=1 - [PTBP1_HUMAN]	8.85 %	3	3		Q99729	Heterogeneous nuclear ribonucleoprotein A/B OS=Homo sapiens GN=HNRNPAB PE=1 SV=2 - [ROAA_HUMAN]	2.41 %	1	1
P26022	Pentraxin-related protein PTX3 OS=Homo sapiens GN=PTX3 PE=1 SV=3 - [PTX3_HUMAN]	2.89 %	1	1		P09651	Heterogeneous nuclear ribonucleoprotein A1 OS=Homo sapiens GN=HNRNPA1 PE=1 SV=5 - [ROA1_HUMAN]	16.40 %	5	5
P22102	Trifunctional purine biosynthetic protein adenosine-3 OS=Homo sapiens GN=GART PE=1 SV=1 - [PUR2_HUMAN]	2.67 %	2	2		Q14103	Heterogeneous nuclear ribonucleoprotein D0 OS=Homo sapiens GN=HNRNPD PE=1 SV=1 - [HNRPD_HUMAN]	12.11 %	3	3
P22234	Multifunctional protein ADE2 OS=Homo sapiens GN=PAICS PE=1 SV=3 - [PUR6_HUMAN]	11.29 %	4	4		P52597	Heterogeneous nuclear ribonucleoprotein F OS=Homo sapiens GN=HNRNPF PE=1 SV=3 - [HNRPF_HUMAN]	8.19 %	2	2
P31939	Bifunctional purine biosynthesis protein PURH OS=Homo sapiens GN=ATIC PE=1 SV=3 - [PUR9_HUMAN]	23.48 %	8	8		P61978	Heterogeneous nuclear ribonucleoprotein K OS=Homo sapiens GN=HNRNPK PE=1 SV=1 - [HNRPK_HUMAN]	11.23 %	4	4
P15151	Poliovirus receptor OS=Homo sapiens GN=PVR PE=1 SV=2 - [PVR_HUMAN]	2.88 %	1	1		P52272	Heterogeneous nuclear ribonucleoprotein M OS=Homo sapiens GN=HNRNPM PE=1 SV=3 - [HNRPM_HUMAN]	1.78 %	1	1
Q92626	Peroxidasin homolog OS=Homo sapiens GN=PXDN PE=1 SV=2 - [PXDN_HUMAN]	16.16 %	13	13		Q00839	Heterogeneous nuclear ribonucleoprotein U OS=Homo sapiens GN=HNRNPU PE=1 SV=6 - [HNRPU_HUMAN]	7.88 %	3	3
P11216	Glycogen phosphorylase, brain form OS=Homo sapiens GN=PYGB PE=1 SV=5 - [PYGB_HUMAN]	6.29 %	2	4		P22626	Heterogeneous nuclear ribonucleoproteins A2/B1 OS=Homo sapiens GN=HNRNPA2B1 PE=1 SV=2 - [ROA2_HUMAN]	21.53 %	4	4
P06737	Glycogen phosphorylase, liver form OS=Homo sapiens GN=PYGL PE=1 SV=4 - [PYGL_HUMAN]	12.04 %	6	8		P07910	Heterogeneous nuclear ribonucleoproteins C1/C2 OS=Homo sapiens GN=HNRNPC PE=1 SV=4 - [HNRPC_HUMAN]	8.82 %	2	2
Q9NRF8	CTP synthase 2 OS=Homo sapiens GN=CTPS2 PE=1 SV=1 - [PYRG2_HUMAN]	2.39 %	1	1		P09429	High mobility group protein B1 OS=Homo sapiens GN=HMGB1 PE=1 SV=3 - [HMGB1_HUMAN]	13.02 %	1	2
O00391	Sulfhydryl oxidase 1 OS=Homo sapiens GN=QSOX1 PE=1 SV=3 - [QSOX1_HUMAN]	6.96 %	3	3		P26583	High mobility group protein B2 OS=Homo sapiens GN=HMGB2 PE=1 SV=2 - [HMGB2_HUMAN]	13.40 %	1	2
Q32P51	Heterogeneous nuclear ribonucleoprotein A1-like 2 OS=Homo sapiens GN=HNRNPA1L2 PE=2 SV=2 - [RA1L2_HUMAN]	5.00 %	1	1		O15347	High mobility group protein B3 OS=Homo sapiens GN=HMGB3 PE=1 SV=4 - [HMGB3_HUMAN]	14.00 %	1	2
P61106	Ras-related protein Rab-14 OS=Homo sapiens GN=RAB14 PE=1 SV=4 - [RAB14_HUMAN]	17.21 %	2	3		P17096	High mobility group protein HMG-I/HMG-Y OS=Homo sapiens GN=HMGA1 PE=1 SV=3 - [HMGA1_HUMAN]	23.36 %	2	2
Q9H0U4	Ras-related protein Rab-1B OS=Homo sapiens GN=RAB1B PE=1 SV=1 - [RAB1B_HUMAN]	30.35 %	3	5		P16403	Histone H1.2 OS=Homo sapiens GN=HIST1H1C PE=1 SV=2 - [H12_HUMAN]	9.86 %	2	2
P61019	Ras-related protein Rab-2A OS=Homo sapiens GN=RAB2A PE=1 SV=1 - [RAB2A_HUMAN]	6.13 %	1	1		Q92522	Histone H1x OS=Homo sapiens GN=H1FX PE=1 SV=1 - [H1X_HUMAN]	5.63 %	1	1
P20339	Ras-related protein Rab-5A OS=Homo sapiens GN=RAB5A PE=1 SV=2 - [RAB5A_HUMAN]	19.07 %	1	3		Q93077	Histone H2A type 1-C OS=Homo sapiens GN=HIST1H2AC PE=1 SV=3 - [H2A1C_HUMAN]	63.08 %	1	8
P61020	Ras-related protein Rab-5B OS=Homo sapiens GN=RAB5B PE=1 SV=1 - [RAB5B_HUMAN]	16.74 %	1	3		Q8IUE6	Histone H2A type 2-B OS=Homo sapiens GN=HIST2H2AB PE=1 SV=3 - [H2A2B_HUMAN]	63.08 %	1	7
P51148	Ras-related protein Rab-5C OS=Homo sapiens GN=RAB5C PE=1 SV=2 - [RAB5C_HUMAN]	48.61 %	5	7		P0C0S5	Histone H2A.Z OS=Homo sapiens GN=H2AFZ PE=1 SV=2 - [H2AZ_HUMAN]	42.97 %	3	5
P51149	Ras-related protein Rab-7a OS=Homo sapiens GN=RAB7A PE=1 SV=1 - [RAB7A_HUMAN]	39.13 %	6	6		P16104	Histone H2AX OS=Homo sapiens GN=H2AFX PE=1 SV=2 - [H2AX_HUMAN]	58.74 %	1	8
P61006	Ras-related protein Rab-8A OS=Homo sapiens GN=RAB8A PE=1 SV=1 - [RAB8A_HUMAN]	17.39 %	1	3		O60814	Histone H2B type 1-K OS=Homo sapiens GN=HIST1H2BK PE=1 SV=3 - [H2B1K_HUMAN]	57.14 %	10	10
P63000	Ras-related C3 botulinum toxin substrate 1 OS=Homo sapiens GN=RAC1 PE=1 SV=1 - [RAC1_HUMAN]	17.71 %	3	3		P68431	Histone H3.1 OS=Homo sapiens GN=HIST1H3A PE=1 SV=2 - [H31_HUMAN]	43.38 %	1	5
Q8NFJ5	Retinoic acid-induced protein 3 OS=Homo sapiens GN=GPRC5A PE=1 SV=2 - [RAI3_HUMAN]	5.04 %	2	2		Q71DI3	Histone H3.2 OS=Homo sapiens GN=HIST2H3A PE=1 SV=3 - [H32_HUMAN]	43.38 %	1	5
P11233	Ras-related protein Ral-A OS=Homo sapiens GN=RALA PE=1 SV=1 - [RALA_HUMAN]	16.02 %	2	2		P84243	Histone H3.3 OS=Homo sapiens GN=H3F3A PE=1 SV=2 - [H33_HUMAN]	43.38 %	1	5
P62826	GTP-binding nuclear protein Ran OS=Homo sapiens GN=RAN PE=1 SV=3 - [RAN_HUMAN]	15.28 %	3	3		P62805	Histone H4 OS=Homo sapiens GN=HIST1H4A PE=1 SV=2 - [H4_HUMAN]	57.28 %	9	9
P61224	Ras-related protein Rap-1b OS=Homo sapiens GN=RAP1B PE=1 SV=1 - [RAP1B_HUMAN]	47.28 %	6	6		P01892	HLA class I histocompatibility antigen, A-2 alpha chain OS=Homo sapiens GN=HLA-A PE=1 SV=1 - [1A02_HUMAN]	25.48 %	4	7
P61225	Ras-related protein Rap-2b OS=Homo sapiens GN=RAP2B PE=1 SV=1 - [RAP2B_HUMAN]	6.56 %	1	1		P16188	HLA class I histocompatibility antigen, A-30 alpha chain OS=Homo sapiens GN=HLA-A PE=1 SV=2 - [1A30_HUMAN]	16.44 %	1	4
P62491	Ras-related protein Rab-11A OS=Homo sapiens GN=RAB11A PE=1 SV=3 - [RB11A_HUMAN]	18.98 %	4	4		P28358	Homeobox protein Hox-D10 OS=Homo sapiens GN=HOXD10 PE=1 SV=2 - [HXD10_HUMAN]	3.24 %	1	1
P02753	Retinol-binding protein 4 OS=Homo sapiens GN=RBP4 PE=1 SV=3 - [RET4_HUMAN]	19.40 %	2	2		Q86YZ3	Hornerin OS=Homo sapiens GN=HRNR PE=1 SV=2 - [HORN_HUMAN]	6.81 %	3	3
Q15493	Regucalcin OS=Homo sapiens GN=RGN PE=1 SV=1 - [RGN_HUMAN]	5.69 %	1	1		Q01581	Hydroxymethylglutaryl-CoA synthase, cytoplasmic OS=Homo sapiens GN=HMGCS1 PE=1 SV=2 - [HMCS1_HUMAN]	2.31 %	1	1
Q15382	GTP-binding protein Rheb OS=Homo sapiens GN=RHEB PE=1 SV=1 - [RHEB_HUMAN]	8.70 %	1	1		P00492	Hypoxanthine-guanine phosphoribosyltransferase OS=Homo sapiens GN=HPRT1 PE=1 SV=2 - [HPRT_HUMAN]	29.36 %	4	4
P61586	Transforming protein RhoA OS=Homo sapiens GN=RHOA PE=1 SV=1 - [RHOA_HUMAN]	24.35 %	1	4		Q9Y4L1	Hypoxia up-regulated protein 1 OS=Homo sapiens GN=HYOU1 PE=1 SV=1 - [HYOU1_HUMAN]	8.11 %	4	4
P62745	Rho-related GTP-binding protein RhoB OS=Homo sapiens GN=RHOB PE=1 SV=1 - [RHOB_HUMAN]	16.84 %	1	2		P04220	Ig mu heavy chain disease protein OS=Homo sapiens PE=1 SV=1 - [MUCB_HUMAN]	5.12 %	1	1
P08134	Rho-related GTP-binding protein RhoC OS=Homo sapiens GN=RHOC PE=1 SV=1 - [RHOC_HUMAN]	24.35 %	1	4		P01591	Immunoglobulin J chain OS=Homo sapiens GN=JCHAIN PE=1 SV=4 - [IGJ_HUMAN]	6.29 %	1	1
P62906	60S ribosomal protein L10a OS=Homo sapiens GN=RPL10A PE=1 SV=2 - [RL10A_HUMAN]	9.68 %	2	2		Q8TEX9	Importin-4 OS=Homo sapiens GN=IPO4 PE=1 SV=2 - [IPO4_HUMAN]	1.57 %	1	1
P62913	60S ribosomal protein L11 OS=Homo sapiens GN=RPL11 PE=1 SV=2 - [RL11_HUMAN]	7.87 %	1	1		O00410	Importin-5 OS=Homo sapiens GN=IPO5 PE=1 SV=4 - [IPO5_HUMAN]	3.56 %	2	2
P50914	60S ribosomal protein L14 OS=Homo sapiens GN=RPL14 PE=1 SV=4 - [RL14_HUMAN]	5.58 %	1	1		O95373	Importin-7 OS=Homo sapiens GN=IPO7 PE=1 SV=1 - [IPO7_HUMAN]	6.94 %	5	5
P61313	60S ribosomal protein L15 OS=Homo sapiens GN=RPL15 PE=1 SV=2 - [RL15_HUMAN]	5.88 %	1	1		Q8NI35	InaD-like protein OS=Homo sapiens GN=PATJ PE=1 SV=3 - [INADL_HUMAN]	0.33 %	1	1
Q07020	60S ribosomal protein L18 OS=Homo sapiens GN=RPL18 PE=1 SV=2 - [RL18_HUMAN]	6.91 %	1	1		Q9H2U2	Inorganic pyrophosphatase 2, mitochondrial OS=Homo sapiens GN=PPA2 PE=1 SV=2 - [IPYR2_HUMAN]	4.79 %	1	1
P62750	60S ribosomal protein L23a OS=Homo sapiens GN=RPL23A PE=1 SV=1 - [RL23A_HUMAN]	8.33 %	1	1		Q15181	Inorganic pyrophosphatase OS=Homo sapiens GN=PPA1 PE=1 SV=2 - [IPYR_HUMAN]	12.11 %	2	2
P62829	60S ribosomal protein L23 OS=Homo sapiens GN=RPL23 PE=1 SV=1 - [RL23_HUMAN]	11.43 %	2	2		Q9BY32	Inosine triphosphate pyrophosphatase OS=Homo sapiens GN=ITPA PE=1 SV=2 - [ITPA_HUMAN]	7.22 %	1	1
P61254	60S ribosomal protein L26 OS=Homo sapiens GN=RPL26 PE=1 SV=1 - [RL26_HUMAN]	6.21 %	1	1		P12268	Inosine-5'-monophosphate dehydrogenase 2 OS=Homo sapiens GN=IMPDH2 PE=1 SV=2 - [IMDH2_HUMAN]	9.14 %	3	3
P62899	60S ribosomal protein L31 OS=Homo sapiens GN=RPL31 PE=1 SV=1 - [RL31_HUMAN]	11.20 %	1	1		P01344	Insulin-like growth factor II OS=Homo sapiens GN=IGF2 PE=1 SV=1 - [IGF2_HUMAN]	5.00 %	1	1
P62910	60S ribosomal protein L32 OS=Homo sapiens GN=RPL32 PE=1 SV=2 - [RL32_HUMAN]	7.41 %	1	1		P22692	Insulin-like growth factor-binding protein 4 OS=Homo sapiens GN=IGFBP4 PE=1 SV=2 - [IBP4_HUMAN]	13.95 %	3	3
P63173	60S ribosomal protein L38 OS=Homo sapiens GN=RPL38 PE=1 SV=2 - [RL38_HUMAN]	14.29 %	1	1		Q16270	Insulin-like growth factor-binding protein 7 OS=Homo sapiens GN=IGFBP7 PE=1 SV=1 - [IBP7_HUMAN]	5.67 %	2	2
P39023	60S ribosomal protein L3 OS=Homo sapiens GN=RPL3 PE=1 SV=2 - [RL3_HUMAN]	5.46 %	1	1		Q9Y287	Integral membrane protein 2B OS=Homo sapiens GN=ITM2B PE=1 SV=1 - [ITM2B_HUMAN]	3.76 %	1	1
P36578	60S ribosomal protein L4 OS=Homo sapiens GN=RPL4 PE=1 SV=5 - [RL4_HUMAN]	6.09 %	2	2		P17301	Integrin alpha-2 OS=Homo sapiens GN=ITGA2 PE=1 SV=1 - [ITA2_HUMAN]	9.57 %	7	7
P46777	60S ribosomal protein L5 OS=Homo sapiens GN=RPL5 PE=1 SV=3 - [RL5_HUMAN]	13.80 %	3	3		P26006	Integrin alpha-3 OS=Homo sapiens GN=ITGA3 PE=1 SV=5 - [ITA3_HUMAN]	9.90 %	10	10
Q02878	60S ribosomal protein L6 OS=Homo sapiens GN=RPL6 PE=1 SV=3 - [RL6_HUMAN]	6.60 %	2	2		P05556	Integrin beta-1 OS=Homo sapiens GN=ITGB1 PE=1 SV=2 - [ITB1_HUMAN]	20.30 %	12	12
P18124	60S ribosomal protein L7 OS=Homo sapiens GN=RPL7 PE=1 SV=1 - [RL7_HUMAN]	11.69 %	2	2		P16144	Integrin beta-4 OS=Homo sapiens GN=ITGB4 PE=1 SV=5 - [ITB4_HUMAN]	1.65 %	1	1
P05388	60S acidic ribosomal protein P0 OS=Homo sapiens GN=RPLP0 PE=1 SV=1 - [RLA0_HUMAN]	13.25 %	3	3		Q06033	Inter-alpha-trypsin inhibitor heavy chain H3 OS=Homo sapiens GN=ITIH3 PE=1 SV=2 - [ITIH3_HUMAN]	7.19 %	5	5
P05386	60S acidic ribosomal protein P1 OS=Homo sapiens GN=RPLP1 PE=1 SV=1 - [RLA1_HUMAN]	36.84 %	2	2		Q14624	Inter-alpha-trypsin inhibitor heavy chain H4 OS=Homo sapiens GN=ITIH4 PE=1 SV=4 - [ITIH4_HUMAN]	3.23 %	2	2
P05387	60S acidic ribosomal protein P2 OS=Homo sapiens GN=RPLP2 PE=1 SV=1 - [RLA2_HUMAN]	24.35 %	2	2		P09914	Interferon-induced protein with tetratricopeptide repeats 1 OS=Homo sapiens GN=IFIT1 PE=1 SV=2 - [IFIT1_HUMAN]	6.69 %	2	2
P22626	Heterogeneous nuclear ribonucleoproteins A2/B1 OS=Homo sapiens GN=HNRNPA2B1 PE=1 SV=2 - [ROA2_HUMAN]	7.08 %	2	2		O14879	Interferon-induced protein with tetratricopeptide repeats 3 OS=Homo sapiens GN=IFIT3 PE=1 SV=1 - [IFIT3_HUMAN]	1.63 %	1	1
P62280	40S ribosomal protein S11 OS=Homo sapiens GN=RPS11 PE=1 SV=3 - [RS11_HUMAN]	6.96 %	1	1		Q12905	Interleukin enhancer-binding factor 2 OS=Homo sapiens GN=ILF2 PE=1 SV=2 - [ILF2_HUMAN]	12.82 %	2	2
P25398	40S ribosomal protein S12 OS=Homo sapiens GN=RPS12 PE=1 SV=3 - [RS12_HUMAN]	6.06 %	1	1		Q12906	Interleukin enhancer-binding factor 3 OS=Homo sapiens GN=ILF3 PE=1 SV=3 - [ILF3_HUMAN]	1.34 %	1	1
P62277	40S ribosomal protein S13 OS=Homo sapiens GN=RPS13 PE=1 SV=2 - [RS13_HUMAN]	14.57 %	2	2		O75874	Isocitrate dehydrogenase [NADP] cytoplasmic OS=Homo sapiens GN=IDH1 PE=1 SV=2 - [IDHC_HUMAN]	4.11 %	1	1
P62244	40S ribosomal protein S15a OS=Homo sapiens GN=RPS15A PE=1 SV=2 - [RS15A_HUMAN]	17.69 %	2	2		P11532-10	Isoform 10 of Dystrophin OS=Homo sapiens GN=DMD - [DMD_HUMAN]	2.56 %	1	1
P62847	40S ribosomal protein S24 OS=Homo sapiens GN=RPS24 PE=1 SV=1 - [RS24_HUMAN]	20.30 %	2	2		Q9HCH5-15	Isoform 12 of Synaptotagmin-like protein 2 OS=Homo sapiens GN=SYTL2 - [SYTL2_HUMAN]	5.98 %	1	1
P62851	40S ribosomal protein S25 OS=Homo sapiens GN=RPS25 PE=1 SV=1 - [RS25_HUMAN]	8.00 %	1	1		P49189-2	Isoform 2 of 4-trimethylaminobutyraldehyde dehydrogenase OS=Homo sapiens GN=ALDH9A1 - [AL9A1_HUMAN]	5.42 %	1	1
P42677	40S ribosomal protein S27 OS=Homo sapiens GN=RPS27 PE=1 SV=3 - [RS27_HUMAN]	15.48 %	1	1		Q8IZT6-2	Isoform 2 of Abnormal spindle-like microcephaly-associated protein OS=Homo sapiens GN=ASPM - [ASPM_HUMAN]	1.53 %	1	1
P15880	40S ribosomal protein S2 OS=Homo sapiens GN=RPS2 PE=1 SV=2 - [RS2_HUMAN]	13.99 %	3	3		Q9Y4K1-2	Isoform 2 of Absent in melanoma 1 protein OS=Homo sapiens GN=AIM1 - [AIM1_HUMAN]	3.32 %	1	1
P23396	40S ribosomal protein S3 OS=Homo sapiens GN=RPS3 PE=1 SV=2 - [RS3_HUMAN]	10.29 %	2	2		Q6DHV7-2	Isoform 2 of Adenosine deaminase-like protein OS=Homo sapiens GN=ADAL - [ADAL_HUMAN]	2.62 %	1	1
P62701	40S ribosomal protein S4, X isoform OS=Homo sapiens GN=RPS4X PE=1 SV=2 - [RS4X_HUMAN]	6.46 %	1	1		Q5TCS8-2	Isoform 2 of Adenylate kinase 9 OS=Homo sapiens GN=AK9 - [KAD9_HUMAN]	9.26 %	1	1
P62081	40S ribosomal protein S7 OS=Homo sapiens GN=RPS7 PE=1 SV=1 - [RS7_HUMAN]	17.53 %	2	2		P04217-2	Isoform 2 of Alpha-1B-glycoprotein OS=Homo sapiens GN=A1BG - [A1BG_HUMAN]	1.88 %	1	1
P62241	40S ribosomal protein S8 OS=Homo sapiens GN=RPS8 PE=1 SV=2 - [RS8_HUMAN]	18.27 %	3	3		Q9BY76-2	Isoform 2 of Angiopoietin-related protein 4 OS=Homo sapiens GN=ANGPTL4 - [ANGL4_HUMAN]	5.98 %	1	1
P08865	40S ribosomal protein SA OS=Homo sapiens GN=RPSA PE=1 SV=4 - [RSSA_HUMAN]	27.80 %	8	8		Q96CW1-2	Isoform 2 of AP-2 complex subunit mu OS=Homo sapiens GN=AP2M1 - [AP2M1_HUMAN]	4.62 %	1	1
Q9Y265	RuvB-like 1 OS=Homo sapiens GN=RUVBL1 PE=1 SV=1 - [RUVB1_HUMAN]	11.62 %	4	4		Q8IU85-2	Isoform 2 of Calcium/calmodulin-dependent protein kinase type 1D OS=Homo sapiens GN=CAMK1D - [KCC1D_HUMAN]	9.52 %	1	1
Q9Y230	RuvB-like 2 OS=Homo sapiens GN=RUVBL2 PE=1 SV=3 - [RUVB2_HUMAN]	9.72 %	4	4		O94985-2	Isoform 2 of Calsyntenin-1 OS=Homo sapiens GN=CLSTN1 - [CSTN1_HUMAN]	6.28 %	1	5
A8MWD9	Putative small nuclear ribonucleoprotein G-like protein 15 OS=Homo sapiens GN=SNRPGP15 PE=5 SV=2 - [RUXGL_HUMAN]	17.11 %	1	1		Q4KMG0-2	Isoform 2 of Cell adhesion molecule-related/down-regulated by oncogenes OS=Homo sapiens GN=CDON - [CDON_HUMAN]	1.98 %	1	1
P60903	Protein S100-A10 OS=Homo sapiens GN=S100A10 PE=1 SV=2 - [S10AA_HUMAN]	17.53 %	2	2		Q6UW88-2	Isoform 2 of Epigen OS=Homo sapiens GN=EPGN - [EPGN_HUMAN]	30.08 %	1	1
P31949	Protein S100-A11 OS=Homo sapiens GN=S100A11 PE=1 SV=2 - [S10AB_HUMAN]	15.24 %	1	1		Q9UBQ5-2	Isoform 2 of Eukaryotic translation initiation factor 3 subunit K OS=Homo sapiens GN=EIF3K - [EIF3K_HUMAN]	6.64 %	1	1
Q8NBI5	Solute carrier family 43 member 3 OS=Homo sapiens GN=SLC43A3 PE=1 SV=2 - [S43A3_HUMAN]	1.43 %	1	1		Q08050-2	Isoform 2 of Forkhead box protein M1 OS=Homo sapiens GN=FOXM1 - [FOXM1_HUMAN]	2.41 %	1	1
P35542	Serum amyloid A-4 protein OS=Homo sapiens GN=SAA4 PE=1 SV=2 - [SAA4_HUMAN]	6.92 %	1	1		Q9BX10-2	Isoform 2 of GTP-binding protein 2 OS=Homo sapiens GN=GTPBP2 - [GTPB2_HUMAN]	8.17 %	1	1
P23526	Adenosylhomocysteinase OS=Homo sapiens GN=AHCY PE=1 SV=4 - [SAHH_HUMAN]	9.95 %	4	4		Q9NR31-2	Isoform 2 of GTP-binding protein SAR1a OS=Homo sapiens GN=SAR1A - [SAR1A_HUMAN]	21.94 %	1	1
Q9NR31	GTP-binding protein SAR1a OS=Homo sapiens GN=SAR1A PE=1 SV=1 - [SAR1A_HUMAN]	33.33 %	3	3		P06870-2	Isoform 2 of Kallikrein-1 OS=Homo sapiens GN=KLK1 - [KLK1_HUMAN]	6.94 %	1	1
O14828	Secretory carrier-associated membrane protein 3 OS=Homo sapiens GN=SCAMP3 PE=1 SV=3 - [SCAM3_HUMAN]	4.61 %	1	1		Q86UP2-2	Isoform 2 of Kinectin OS=Homo sapiens GN=KTN1 - [KTN1_HUMAN]	1.85 %	1	1
Q969E2	Secretory carrier-associated membrane protein 4 OS=Homo sapiens GN=SCAMP4 PE=1 SV=1 - [SCAM4_HUMAN]	4.80 %	1	1		Q9H0B6-2	Isoform 2 of Kinesin light chain 2 OS=Homo sapiens GN=KLC2 - [KLC2_HUMAN]	3.85 %	1	1
O00560	Syntenin-1 OS=Homo sapiens GN=SDCBP PE=1 SV=1 - [SDCB1_HUMAN]	45.97 %	7	7		Q96JA1-2	Isoform 2 of Leucine-rich repeats and immunoglobulin-like domains protein 1 OS=Homo sapiens GN=LRIG1 - [LRIG1_HUMAN]	0.84 %	1	1
Q15019	Septin-2 OS=Homo sapiens GN=SEPT2 PE=1 SV=1 - [SEPT2_HUMAN]	3.32 %	1	1		P22897-2	Isoform 2 of Macrophage mannose receptor 1 OS=Homo sapiens GN=MRC1 - [MRC1_HUMAN]	2.01 %	1	1
O43175	D-3-phosphoglycerate dehydrogenase OS=Homo sapiens GN=PHGDH PE=1 SV=4 - [SERA_HUMAN]	2.06 %	1	1		Q9ULC4-2	Isoform 2 of Malignant T-cell-amplified sequence 1 OS=Homo sapiens GN=MCTS1 - [MCTS1_HUMAN]	11.83 %	1	1
P50454	Serpin H1 OS=Homo sapiens GN=SERPINH1 PE=1 SV=2 - [SERPH_HUMAN]	10.29 %	3	3		P13640-2	Isoform 2 of Metallothionein-1G OS=Homo sapiens GN=MT1G - [MT1G_HUMAN]	32.79 %	1	1
P62314	Small nuclear ribonucleoprotein Sm D1 OS=Homo sapiens GN=SNRPD1 PE=1 SV=1 - [SMD1_HUMAN]	16.81 %	1	1		P43354-2	Isoform 2 of Nuclear receptor subfamily 4 group A member 2 OS=Homo sapiens GN=NR4A2 - [NR4A2_HUMAN]	2.62 %	1	1
Q7KZF4	Staphylococcal nuclease domain-containing protein 1 OS=Homo sapiens GN=SND1 PE=1 SV=1 - [SND1_HUMAN]	2.97 %	2	2		Q8NDX5-2	Isoform 2 of Polyhomeotic-like protein 3 OS=Homo sapiens GN=PHC3 - [PHC3_HUMAN]	2.90 %	1	1
Q9Y5B9	FACT complex subunit SPT16 OS=Homo sapiens GN=SUPT16H PE=1 SV=1 - [SP16H_HUMAN]	5.25 %	4	4		Q5VWN6-2	Isoform 2 of Protein FAM208B OS=Homo sapiens GN=FAM208B - [F208B_HUMAN]	2.46 %	1	1
Q96P63	Serpin B12 OS=Homo sapiens GN=SERPINB12 PE=1 SV=1 - [SPB12_HUMAN]	4.20 %	1	1		Q86YV0-2	Isoform 2 of RAS protein activator like-3 OS=Homo sapiens GN=RASAL3 - [RASL3_HUMAN]	3.18 %	1	1
P19623	Spermidine synthase OS=Homo sapiens GN=SRM PE=1 SV=1 - [SPEE_HUMAN]	4.30 %	1	1		Q13228-2	Isoform 2 of Selenium-binding protein 1 OS=Homo sapiens GN=SELENBP1 - [SBP1_HUMAN]	3.43 %	1	1
Q8TED4	Glucose-6-phosphate exchanger SLC37A2 OS=Homo sapiens GN=SLC37A2 PE=2 SV=2 - [G6PT3_HUMAN]	2.20 %	1	1		Q8IYJ3-2	Isoform 2 of Synaptotagmin-like protein 1 OS=Homo sapiens GN=SYTL1 - [SYTL1_HUMAN]	1.27 %	1	1
Q13501	Sequestosome-1 OS=Homo sapiens GN=SQSTM1 PE=1 SV=1 - [SQSTM_HUMAN]	9.55 %	2	2		Q9Y3Q3-2	Isoform 2 of Transmembrane emp24 domain-containing protein 3 OS=Homo sapiens GN=TMED3 - [TMED3_HUMAN]	12.72 %	1	1
Q08945	FACT complex subunit SSRP1 OS=Homo sapiens GN=SSRP1 PE=1 SV=1 - [SSRP1_HUMAN]	8.04 %	5	5		Q96AN5-2	Isoform 2 of Transmembrane protein 143 OS=Homo sapiens GN=TMEM143 - [TM143_HUMAN]	5.85 %	1	1
Q8IZP2	Putative protein FAM10A4 OS=Homo sapiens GN=ST13P4 PE=5 SV=1 - [ST134_HUMAN]	5.42 %	1	1		Q8NB14-2	Isoform 2 of Ubiquitin carboxyl-terminal hydrolase 38 OS=Homo sapiens GN=USP38 - [UBP38_HUMAN]	4.38 %	1	1
P27105	Erythrocyte band 7 integral membrane protein OS=Homo sapiens GN=STOM PE=1 SV=3 - [STOM_HUMAN]	5.56 %	1	1		P46459-2	Isoform 2 of Vesicle-fusing ATPase OS=Homo sapiens GN=NSF - [NSF_HUMAN]	3.11 %	1	1
Q9Y3F4	Serine-threonine kinase receptor-associated protein OS=Homo sapiens GN=STRAP PE=1 SV=1 - [STRAP_HUMAN]	4.57 %	1	1		O94967-2	Isoform 2 of WD repeat-containing protein 47 OS=Homo sapiens GN=WDR47 - [WDR47_HUMAN]	5.39 %	1	1
P49588	Alanine--tRNA ligase, cytoplasmic OS=Homo sapiens GN=AARS PE=1 SV=2 - [SYAC_HUMAN]	8.47 %	5	5		O75800-2	Isoform 2 of Zinc finger MYND domain-containing protein 10 OS=Homo sapiens GN=ZMYND10 - [ZMY10_HUMAN]	2.07 %	1	1
P14868	Aspartate--tRNA ligase, cytoplasmic OS=Homo sapiens GN=DARS PE=1 SV=2 - [SYDC_HUMAN]	7.98 %	4	4		Q96F45-2	Isoform 2 of Zinc finger protein 503 OS=Homo sapiens GN=ZNF503 - [ZN503_HUMAN]	4.60 %	1	1
P07814	Bifunctional glutamate/proline--tRNA ligase OS=Homo sapiens GN=EPRS PE=1 SV=5 - [SYEP_HUMAN]	5.49 %	5	5		O60290-2	Isoform 2 of Zinc finger protein 862 OS=Homo sapiens GN=ZNF862 - [ZN862_HUMAN]	11.81 %	1	1
P41250	Glycine--tRNA ligase OS=Homo sapiens GN=GARS PE=1 SV=3 - [SYG_HUMAN]	8.53 %	4	4		P35613-3	Isoform 3 of Basigin OS=Homo sapiens GN=BSG - [BASI_HUMAN]	7.95 %	1	1
P41252	Isoleucine--tRNA ligase, cytoplasmic OS=Homo sapiens GN=IARS PE=1 SV=2 - [SYIC_HUMAN]	10.94 %	11	11		Q8IUN9-3	Isoform 3 of C-type lectin domain family 10 member A OS=Homo sapiens GN=CLEC10A - [CLC10_HUMAN]	5.47 %	1	1
Q9P2J5	Leucine--tRNA ligase, cytoplasmic OS=Homo sapiens GN=LARS PE=1 SV=2 - [SYLC_HUMAN]	2.47 %	2	2		O60832-2	Isoform 3 of H/ACA ribonucleoprotein complex subunit 4 OS=Homo sapiens GN=DKC1 - [DKC1_HUMAN]	3.57 %	1	1
P56192	Methionine--tRNA ligase, cytoplasmic OS=Homo sapiens GN=MARS PE=1 SV=2 - [SYMC_HUMAN]	7.00 %	5	5		Q07666-3	Isoform 3 of KH domain-containing, RNA-binding, signal transduction-associated protein 1 OS=Homo sapiens GN=KHDRBS1 - [KHDR1_HUMAN]	7.18 %	1	1
Q16563	Synaptophysin-like protein 1 OS=Homo sapiens GN=SYPL1 PE=1 SV=1 - [SYPL1_HUMAN]	4.25 %	1	1		P36776-3	Isoform 3 of Lon protease homolog, mitochondrial OS=Homo sapiens GN=LONP1 - [LONM_HUMAN]	1.70 %	1	1
P47897	Glutamine--tRNA ligase OS=Homo sapiens GN=QARS PE=1 SV=1 - [SYQ_HUMAN]	2.97 %	2	2		P22392-2	Isoform 3 of Nucleoside diphosphate kinase B OS=Homo sapiens GN=NME2 - [NDKB_HUMAN]	22.10 %	4	4
P54136	Arginine--tRNA ligase, cytoplasmic OS=Homo sapiens GN=RARS PE=1 SV=2 - [SYRC_HUMAN]	5.61 %	3	3		Q9Y570-3	Isoform 3 of Protein phosphatase methylesterase 1 OS=Homo sapiens GN=PPME1 - [PPME1_HUMAN]	4.35 %	1	1
P49591	Serine--tRNA ligase, cytoplasmic OS=Homo sapiens GN=SARS PE=1 SV=3 - [SYSC_HUMAN]	14.98 %	6	6		P58872-3	Isoform 3 of Rhomboid-related protein 3 OS=Homo sapiens GN=RHBDL3 - [RHBL3_HUMAN]	5.05 %	1	1
P26639	Threonine--tRNA ligase, cytoplasmic OS=Homo sapiens GN=TARS PE=1 SV=3 - [SYTC_HUMAN]	2.77 %	2	2		Q08J23-3	Isoform 3 of tRNA (cytosine(34)-C(5))-methyltransferase OS=Homo sapiens GN=NSUN2 - [NSUN2_HUMAN]	8.85 %	1	1
P09758	Tumor-associated calcium signal transducer 2 OS=Homo sapiens GN=TACSTD2 PE=1 SV=3 - [TACD2_HUMAN]	4.95 %	1	1		O95379-3	Isoform 3 of Tumor necrosis factor alpha-induced protein 8 OS=Homo sapiens GN=TNFAIP8 - [TFIP8_HUMAN]	10.64 %	1	1
P37802	Transgelin-2 OS=Homo sapiens GN=TAGLN2 PE=1 SV=3 - [TAGL2_HUMAN]	15.08 %	2	2		Q10567-4	Isoform 4 of AP-1 complex subunit beta-1 OS=Homo sapiens GN=AP1B1 - [AP1B1_HUMAN]	2.29 %	1	1
Q71U36	Tubulin alpha-1A chain OS=Homo sapiens GN=TUBA1A PE=1 SV=1 - [TBA1A_HUMAN]	54.99 %	1	17		A5YM72-4	Isoform 4 of Carnosine synthase 1 OS=Homo sapiens GN=CARNS1 - [CRNS1_HUMAN]	3.03 %	1	1
Q9BQE3	Tubulin alpha-1C chain OS=Homo sapiens GN=TUBA1C PE=1 SV=1 - [TBA1C_HUMAN]	49.89 %	1	16		Q8NF50-4	Isoform 4 of Dedicator of cytokinesis protein 8 OS=Homo sapiens GN=DOCK8 - [DOCK8_HUMAN]	0.70 %	1	1
P68366	Tubulin alpha-4A chain OS=Homo sapiens GN=TUBA4A PE=1 SV=1 - [TBA4A_HUMAN]	45.76 %	4	15		Q8TE68-4	Isoform 4 of Epidermal growth factor receptor kinase substrate 8-like protein 1 OS=Homo sapiens GN=EPS8L1 - [ES8L1_HUMAN]	3.59 %	1	1
Q9H4B7	Tubulin beta-1 chain OS=Homo sapiens GN=TUBB1 PE=1 SV=1 - [TBB1_HUMAN]	9.09 %	1	5		Q15723-4	Isoform 4 of ETS-related transcription factor Elf-2 OS=Homo sapiens GN=ELF2 - [ELF2_HUMAN]	2.98 %	1	1
P68371	Tubulin beta-4B chain OS=Homo sapiens GN=TUBB4B PE=1 SV=1 - [TBB4B_HUMAN]	58.43 %	4	19		Q9P0W5-4	Isoform 4 of Schwannomin-interacting protein 1 OS=Homo sapiens GN=SCHIP1 - [SCHI1_HUMAN]	3.28 %	1	1
P07437	Tubulin beta chain OS=Homo sapiens GN=TUBB PE=1 SV=2 - [TBB5_HUMAN]	61.94 %	5	20		Q33E94-4	Isoform 4 of Transcription factor RFX4 OS=Homo sapiens GN=RFX4 - [RFX4_HUMAN]	7.28 %	1	1
P17987	T-complex protein 1 subunit alpha OS=Homo sapiens GN=TCP1 PE=1 SV=1 - [TCPA_HUMAN]	6.83 %	3	3		Q13308-5	Isoform 5 of Inactive tyrosine-protein kinase 7 OS=Homo sapiens GN=PTK7 - [PTK7_HUMAN]	3.31 %	1	1
P78371	T-complex protein 1 subunit beta OS=Homo sapiens GN=CCT2 PE=1 SV=4 - [TCPB_HUMAN]	21.68 %	7	7		O43399-6	Isoform 6 of Tumor protein D54 OS=Homo sapiens GN=TPD52L2 - [TPD54_HUMAN]	18.40 %	1	1
P50991	T-complex protein 1 subunit delta OS=Homo sapiens GN=CCT4 PE=1 SV=4 - [TCPD_HUMAN]	3.71 %	2	2		Q96HC4-7	Isoform 7 of PDZ and LIM domain protein 5 OS=Homo sapiens GN=PDLIM5 - [PDLI5_HUMAN]	6.00 %	1	1
P48643	T-complex protein 1 subunit epsilon OS=Homo sapiens GN=CCT5 PE=1 SV=1 - [TCPE_HUMAN]	18.48 %	5	5		Q14BN4-7	Isoform 7 of Sarcolemmal membrane-associated protein OS=Homo sapiens GN=SLMAP - [SLMAP_HUMAN]	1.64 %	1	1
P49368	T-complex protein 1 subunit gamma OS=Homo sapiens GN=CCT3 PE=1 SV=4 - [TCPG_HUMAN]	8.99 %	3	3		O43837-2	Isoform A of Isocitrate dehydrogenase [NAD] subunit beta, mitochondrial OS=Homo sapiens GN=IDH3B - [IDH3B_HUMAN]	6.53 %	1	1
Q99832	T-complex protein 1 subunit eta OS=Homo sapiens GN=CCT7 PE=1 SV=2 - [TCPH_HUMAN]	2.39 %	1	1		Q13772-2	Isoform Beta of Nuclear receptor coactivator 4 OS=Homo sapiens GN=NCOA4 - [NCOA4_HUMAN]	14.63 %	1	1
P50990	T-complex protein 1 subunit theta OS=Homo sapiens GN=CCT8 PE=1 SV=4 - [TCPQ_HUMAN]	11.50 %	5	5		Q14141-3	Isoform IV of Septin-6 OS=Homo sapiens GN=SEPT6 - [SEPT6_HUMAN]	3.37 %	1	1
P40227	T-complex protein 1 subunit zeta OS=Homo sapiens GN=CCT6A PE=1 SV=3 - [TCPZ_HUMAN]	19.02 %	6	6		P15291-2	Isoform Short of Beta-1,4-galactosyltransferase 1 OS=Homo sapiens GN=B4GALT1 - [B4GT1_HUMAN]	7.01 %	2	2
P55072	Transitional endoplasmic reticulum ATPase OS=Homo sapiens GN=VCP PE=1 SV=4 - [TERA_HUMAN]	10.42 %	6	6		P41252	Isoleucine--tRNA ligase, cytoplasmic OS=Homo sapiens GN=IARS PE=1 SV=2 - [SYIC_HUMAN]	9.27 %	9	9
P02786	Transferrin receptor protein 1 OS=Homo sapiens GN=TFRC PE=1 SV=2 - [TFR1_HUMAN]	18.68 %	11	11		Q9NSE4	Isoleucine--tRNA ligase, mitochondrial OS=Homo sapiens GN=IARS2 PE=1 SV=2 - [SYIM_HUMAN]	3.26 %	2	2
P13726	Tissue factor OS=Homo sapiens GN=F3 PE=1 SV=1 - [TF_HUMAN]	19.66 %	5	5		Q9UBX7	Kallikrein-11 OS=Homo sapiens GN=KLK11 PE=1 SV=2 - [KLK11_HUMAN]	2.48 %	1	1
P21980	Protein-glutamine gamma-glutamyltransferase 2 OS=Homo sapiens GN=TGM2 PE=1 SV=2 - [TGM2_HUMAN]	19.80 %	10	10		Q5T749	Keratinocyte proline-rich protein OS=Homo sapiens GN=KPRP PE=1 SV=1 - [KPRP_HUMAN]	1.04 %	1	1
P05543	Thyroxine-binding globulin OS=Homo sapiens GN=SERPINA7 PE=1 SV=2 - [THBG_HUMAN]	5.78 %	2	2		P33176	Kinesin-1 heavy chain OS=Homo sapiens GN=KIF5B PE=1 SV=1 - [KINH_HUMAN]	7.17 %	5	5
P10599	Thioredoxin OS=Homo sapiens GN=TXN PE=1 SV=3 - [THIO_HUMAN]	26.67 %	2	2		Q6ZNG9	KRAB-A domain-containing protein 2 OS=Homo sapiens GN=KRBA2 PE=1 SV=1 - [KRBA2_HUMAN]	4.07 %	1	1
P00734	Prothrombin OS=Homo sapiens GN=F2 PE=1 SV=2 - [THRB_HUMAN]	10.77 %	6	6		Q08431	Lactadherin OS=Homo sapiens GN=MFGE8 PE=1 SV=2 - [MFGM_HUMAN]	27.91 %	7	7
P29401	Transketolase OS=Homo sapiens GN=TKT PE=1 SV=3 - [TKT_HUMAN]	1.93 %	1	1		P42167	Lamina-associated polypeptide 2, isoforms beta/gamma OS=Homo sapiens GN=TMPO PE=1 SV=2 - [LAP2B_HUMAN]	3.08 %	1	1
Q9Y490	Talin-1 OS=Homo sapiens GN=TLN1 PE=1 SV=3 - [TLN1_HUMAN]	12.16 %	18	18		P24043	Laminin subunit alpha-2 OS=Homo sapiens GN=LAMA2 PE=1 SV=4 - [LAMA2_HUMAN]	0.86 %	2	2
Q9BVC6	Transmembrane protein 109 OS=Homo sapiens GN=TMEM109 PE=1 SV=1 - [TM109_HUMAN]	4.94 %	1	1		O15230	Laminin subunit alpha-5 OS=Homo sapiens GN=LAMA5 PE=1 SV=8 - [LAMA5_HUMAN]	11.42 %	27	27
Q92544	Transmembrane 9 superfamily member 4 OS=Homo sapiens GN=TM9SF4 PE=1 SV=2 - [TM9S4_HUMAN]	1.40 %	1	1		P07942	Laminin subunit beta-1 OS=Homo sapiens GN=LAMB1 PE=1 SV=2 - [LAMB1_HUMAN]	15.34 %	17	17
P49755	Transmembrane emp24 domain-containing protein 10 OS=Homo sapiens GN=TMED10 PE=1 SV=2 - [TMEDA_HUMAN]	14.61 %	2	2		Q13751	Laminin subunit beta-3 OS=Homo sapiens GN=LAMB3 PE=1 SV=1 - [LAMB3_HUMAN]	2.05 %	1	1
Q15025	TNFAIP3-interacting protein 1 OS=Homo sapiens GN=TNIP1 PE=1 SV=2 - [TNIP1_HUMAN]	1.26 %	1	1		P11047	Laminin subunit gamma-1 OS=Homo sapiens GN=LAMC1 PE=1 SV=3 - [LAMC1_HUMAN]	7.89 %	8	8
Q92973	Transportin-1 OS=Homo sapiens GN=TNPO1 PE=1 SV=2 - [TNPO1_HUMAN]	1.34 %	1	1		Q13753	Laminin subunit gamma-2 OS=Homo sapiens GN=LAMC2 PE=1 SV=2 - [LAMC2_HUMAN]	1.09 %	1	1
Q15785	Mitochondrial import receptor subunit TOM34 OS=Homo sapiens GN=TOMM34 PE=1 SV=2 - [TOM34_HUMAN]	4.21 %	1	1		Q99538	Legumain OS=Homo sapiens GN=LGMN PE=1 SV=1 - [LGMN_HUMAN]	4.62 %	1	1
P11387	DNA topoisomerase 1 OS=Homo sapiens GN=TOP1 PE=1 SV=2 - [TOP1_HUMAN]	11.37 %	8	8		Q5S007	Leucine-rich repeat serine/threonine-protein kinase 2 OS=Homo sapiens GN=LRRK2 PE=1 SV=2 - [LRRK2_HUMAN]	0.40 %	1	1
O14657	Torsin-1B OS=Homo sapiens GN=TOR1B PE=1 SV=2 - [TOR1B_HUMAN]	4.76 %	1	1		Q6ZQY2	Leucine-rich repeat-containing protein 74B OS=Homo sapiens GN=LRRC74B PE=2 SV=3 - [LR74B_HUMAN]	7.14 %	1	1
P00750	Tissue-type plasminogen activator OS=Homo sapiens GN=PLAT PE=1 SV=1 - [TPA_HUMAN]	13.70 %	5	5		Q9P2J5	Leucine--tRNA ligase, cytoplasmic OS=Homo sapiens GN=LARS PE=1 SV=2 - [SYLC_HUMAN]	5.78 %	4	4
Q13641	Trophoblast glycoprotein OS=Homo sapiens GN=TPBG PE=1 SV=1 - [TPBG_HUMAN]	2.38 %	1	1		P09960	Leukotriene A-4 hydrolase OS=Homo sapiens GN=LTA4H PE=1 SV=2 - [LKHA4_HUMAN]	2.95 %	1	1
P60174	Triosephosphate isomerase OS=Homo sapiens GN=TPI1 PE=1 SV=3 - [TPIS_HUMAN]	28.67 %	5	5		Q5T3J3	Ligand-dependent nuclear receptor-interacting factor 1 OS=Homo sapiens GN=LRIF1 PE=1 SV=1 - [LRIF1_HUMAN]	5.85 %	1	1
P29144	Tripeptidyl-peptidase 2 OS=Homo sapiens GN=TPP2 PE=1 SV=4 - [TPP2_HUMAN]	0.96 %	1	1		P07195	L-lactate dehydrogenase B chain OS=Homo sapiens GN=LDHB PE=1 SV=2 - [LDHB_HUMAN]	41.02 %	9	10
Q99816	Tumor susceptibility gene 101 protein OS=Homo sapiens GN=TSG101 PE=1 SV=2 - [TS101_HUMAN]	8.72 %	3	3		P01130	Low-density lipoprotein receptor OS=Homo sapiens GN=LDLR PE=1 SV=1 - [LDLR_HUMAN]	18.95 %	9	9
Q8NG11	Tetraspanin-14 OS=Homo sapiens GN=TSPAN14 PE=1 SV=1 - [TSN14_HUMAN]	9.26 %	2	2		P51884	Lumican OS=Homo sapiens GN=LUM PE=1 SV=2 - [LUM_HUMAN]	10.95 %	3	3
O14817	Tetraspanin-4 OS=Homo sapiens GN=TSPAN4 PE=1 SV=1 - [TSN4_HUMAN]	20.17 %	2	2		P05455	Lupus La protein OS=Homo sapiens GN=SSB PE=1 SV=2 - [LA_HUMAN]	3.92 %	1	1
O75954	Tetraspanin-9 OS=Homo sapiens GN=TSPAN9 PE=1 SV=1 - [TSN9_HUMAN]	4.60 %	1	1		Q96KB5	Lymphokine-activated killer T-cell-originated protein kinase OS=Homo sapiens GN=PBK PE=1 SV=3 - [TOPK_HUMAN]	13.66 %	1	1
P07996	Thrombospondin-1 OS=Homo sapiens GN=THBS1 PE=1 SV=2 - [TSP1_HUMAN]	24.53 %	21	21		Q15046	Lysine--tRNA ligase OS=Homo sapiens GN=KARS PE=1 SV=3 - [SYK_HUMAN]	4.69 %	1	1
P35443	Thrombospondin-4 OS=Homo sapiens GN=THBS4 PE=1 SV=2 - [TSP4_HUMAN]	4.79 %	1	3		O00754	Lysosomal alpha-mannosidase OS=Homo sapiens GN=MAN2B1 PE=1 SV=3 - [MA2B1_HUMAN]	1.09 %	1	1
P63313	Thymosin beta-10 OS=Homo sapiens GN=TMSB10 PE=1 SV=2 - [TYB10_HUMAN]	31.82 %	1	1		P13473	Lysosome-associated membrane glycoprotein 2 OS=Homo sapiens GN=LAMP2 PE=1 SV=2 - [LAMP2_HUMAN]	4.88 %	2	2
P22314	Ubiquitin-like modifier-activating enzyme 1 OS=Homo sapiens GN=UBA1 PE=1 SV=3 - [UBA1_HUMAN]	7.56 %	5	5		P61626	Lysozyme C OS=Homo sapiens GN=LYZ PE=1 SV=1 - [LYSC_HUMAN]	8.11 %	1	1
Q8NBM4	Ubiquitin-associated domain-containing protein 2 OS=Homo sapiens GN=UBAC2 PE=1 SV=1 - [UBAC2_HUMAN]	2.33 %	1	1		Q9Y4K0	Lysyl oxidase homolog 2 OS=Homo sapiens GN=LOXL2 PE=1 SV=1 - [LOXL2_HUMAN]	21.58 %	10	10
P61088	Ubiquitin-conjugating enzyme E2 N OS=Homo sapiens GN=UBE2N PE=1 SV=1 - [UBE2N_HUMAN]	9.87 %	1	1		P14174	Macrophage migration inhibitory factor OS=Homo sapiens GN=MIF PE=1 SV=4 - [MIF_HUMAN]	17.39 %	2	2
P00749	Urokinase-type plasminogen activator OS=Homo sapiens GN=PLAU PE=1 SV=2 - [UROK_HUMAN]	2.55 %	1	1		P04156	Major prion protein OS=Homo sapiens GN=PRNP PE=1 SV=1 - [PRIO_HUMAN]	4.74 %	1	1
Q86UX7	Fermitin family homolog 3 OS=Homo sapiens GN=FERMT3 PE=1 SV=1 - [URP2_HUMAN]	7.50 %	3	3		Q14764	Major vault protein OS=Homo sapiens GN=MVP PE=1 SV=4 - [MVP_HUMAN]	11.65 %	5	5
Q6EMK4	Vasorin OS=Homo sapiens GN=VASN PE=1 SV=1 - [VASN_HUMAN]	2.53 %	1	1		P40926	Malate dehydrogenase, mitochondrial OS=Homo sapiens GN=MDH2 PE=1 SV=3 - [MDHM_HUMAN]	24.56 %	5	5
P50552	Vasodilator-stimulated phosphoprotein OS=Homo sapiens GN=VASP PE=1 SV=3 - [VASP_HUMAN]	3.68 %	1	1		Q16853	Membrane primary amine oxidase OS=Homo sapiens GN=AOC3 PE=1 SV=3 - [AOC3_HUMAN]	2.49 %	1	1
P08670	Vimentin OS=Homo sapiens GN=VIM PE=1 SV=4 - [VIME_HUMAN]	18.67 %	9	9		Q16819	Meprin A subunit alpha OS=Homo sapiens GN=MEP1A PE=1 SV=2 - [MEP1A_HUMAN]	1.47 %	1	1
Q9UK41	Vacuolar protein sorting-associated protein 28 homolog OS=Homo sapiens GN=VPS28 PE=1 SV=1 - [VPS28_HUMAN]	11.31 %	1	1		P01033	Metalloproteinase inhibitor 1 OS=Homo sapiens GN=TIMP1 PE=1 SV=1 - [TIMP1_HUMAN]	22.71 %	3	3
P02774	Vitamin D-binding protein OS=Homo sapiens GN=GC PE=1 SV=1 - [VTDB_HUMAN]	4.85 %	2	2		P16035	Metalloproteinase inhibitor 2 OS=Homo sapiens GN=TIMP2 PE=1 SV=2 - [TIMP2_HUMAN]	20.00 %	2	2
P04004	Vitronectin OS=Homo sapiens GN=VTN PE=1 SV=1 - [VTNC_HUMAN]	3.14 %	1	1		P35625	Metalloproteinase inhibitor 3 OS=Homo sapiens GN=TIMP3 PE=1 SV=2 - [TIMP3_HUMAN]	5.69 %	1	1
O75083	WD repeat-containing protein 1 OS=Homo sapiens GN=WDR1 PE=1 SV=4 - [WDR1_HUMAN]	10.73 %	4	4		P56192	Methionine--tRNA ligase, cytoplasmic OS=Homo sapiens GN=MARS PE=1 SV=2 - [SYMC_HUMAN]	1.22 %	1	1
P13010	X-ray repair cross-complementing protein 5 OS=Homo sapiens GN=XRCC5 PE=1 SV=3 - [XRCC5_HUMAN]	24.86 %	13	13		A9UHW6	MIF4G domain-containing protein OS=Homo sapiens GN=MIF4GD PE=1 SV=1 - [MI4GD_HUMAN]	17.57 %	1	1
P12956	X-ray repair cross-complementing protein 6 OS=Homo sapiens GN=XRCC6 PE=1 SV=2 - [XRCC6_HUMAN]	21.18 %	10	10		P20774	Mimecan OS=Homo sapiens GN=OGN PE=1 SV=1 - [MIME_HUMAN]	3.02 %	1	1
P25311	Zinc-alpha-2-glycoprotein OS=Homo sapiens GN=AZGP1 PE=1 SV=2 - [ZA2G_HUMAN]	7.38 %	2	2		Q9UDX5	Mitochondrial fission process protein 1 OS=Homo sapiens GN=MTFP1 PE=1 SV=1 - [MTFP1_HUMAN]	7.23 %	1	1
Q9UK55	Protein Z-dependent protease inhibitor OS=Homo sapiens GN=SERPINA10 PE=1 SV=1 - [ZPI_HUMAN]	2.25 %	1	1		Q15785	Mitochondrial import receptor subunit TOM34 OS=Homo sapiens GN=TOMM34 PE=1 SV=2 - [TOM34_HUMAN]	4.85 %	1	1
Q8WZ42	Titin OS=Homo sapiens GN=TTN PE=1 SV=4 - [TITIN_HUMAN]	0.03 %	1	1		Q16539	Mitogen-activated protein kinase 14 OS=Homo sapiens GN=MAPK14 PE=1 SV=3 - [MK14_HUMAN]	4.17 %	1	1
P0C0L4	Complement C4-A OS=Homo sapiens GN=C4A PE=1 SV=2 - [CO4A_HUMAN]	2.81 %	3	3		P26038	Moesin OS=Homo sapiens GN=MSN PE=1 SV=3 - [MOES_HUMAN]	38.65 %	13	20
O00468	Agrin OS=Homo sapiens GN=AGRN PE=1 SV=5 - [AGRIN_HUMAN]	1.02 %	2	2		Q9UI30	Multifunctional methyltransferase subunit TRM112-like protein OS=Homo sapiens GN=TRMT112 PE=1 SV=1 - [TR112_HUMAN]	11.20 %	1	1
P13929	Beta-enolase OS=Homo sapiens GN=ENO3 PE=1 SV=5 - [ENOB_HUMAN]	12.44 %	1	3		P22234	Multifunctional protein ADE2 OS=Homo sapiens GN=PAICS PE=1 SV=3 - [PUR6_HUMAN]	18.82 %	5	5
P22105	Tenascin-X OS=Homo sapiens GN=TNXB PE=1 SV=4 - [TENX_HUMAN]	0.52 %	1	1		P60660	Myosin light polypeptide 6 OS=Homo sapiens GN=MYL6 PE=1 SV=2 - [MYL6_HUMAN]	41.06 %	6	6
P23229	Integrin alpha-6 OS=Homo sapiens GN=ITGA6 PE=1 SV=5 - [ITA6_HUMAN]	6.64 %	6	6		P19105	Myosin regulatory light chain 12A OS=Homo sapiens GN=MYL12A PE=1 SV=2 - [ML12A_HUMAN]	50.88 %	7	7
Q9NS25	Sperm protein associated with the nucleus on the X chromosome B1 OS=Homo sapiens GN=SPANXB1 PE=2 SV=2 - [SPNXB_HUMAN]	30.10 %	2	2		Q7Z406	Myosin-14 OS=Homo sapiens GN=MYH14 PE=1 SV=2 - [MYH14_HUMAN]	2.91 %	1	4
P09972	Fructose-bisphosphate aldolase C OS=Homo sapiens GN=ALDOC PE=1 SV=2 - [ALDOC_HUMAN]	3.85 %	1	1		P35579	Myosin-9 OS=Homo sapiens GN=MYH9 PE=1 SV=4 - [MYH9_HUMAN]	31.38 %	41	44
P05089	Arginase-1 OS=Homo sapiens GN=ARG1 PE=1 SV=2 - [ARGI1_HUMAN]	3.42 %	1	1		P15586	N-acetylglucosamine-6-sulfatase OS=Homo sapiens GN=GNS PE=1 SV=3 - [GNS_HUMAN]	1.63 %	1	1
Q96BM9	ADP-ribosylation factor-like protein 8A OS=Homo sapiens GN=ARL8A PE=1 SV=1 - [ARL8A_HUMAN]	12.90 %	1	1		P48163	NADP-dependent malic enzyme OS=Homo sapiens GN=ME1 PE=1 SV=1 - [MAOX_HUMAN]	1.57 %	1	1
O15144	Actin-related protein 2/3 complex subunit 2 OS=Homo sapiens GN=ARPC2 PE=1 SV=1 - [ARPC2_HUMAN]	3.00 %	1	1		Q9BXJ9	N-alpha-acetyltransferase 15, NatA auxiliary subunit OS=Homo sapiens GN=NAA15 PE=1 SV=1 - [NAA15_HUMAN]	9.35 %	4	4
Q5M9N0	Coiled-coil domain-containing protein 158 OS=Homo sapiens GN=CCDC158 PE=2 SV=2 - [CD158_HUMAN]	0.90 %	1	1		Q9Y2A7	Nck-associated protein 1 OS=Homo sapiens GN=NCKAP1 PE=1 SV=1 - [NCKP1_HUMAN]	1.24 %	1	1
O75390	Citrate synthase, mitochondrial OS=Homo sapiens GN=CS PE=1 SV=2 - [CISY_HUMAN]	3.43 %	1	1		Q15843	NEDD8 OS=Homo sapiens GN=NEDD8 PE=1 SV=1 - [NEDD8_HUMAN]	17.28 %	1	1
P27658	Collagen alpha-1(VIII) chain OS=Homo sapiens GN=COL8A1 PE=1 SV=2 - [CO8A1_HUMAN]	2.55 %	1	1		Q14697	Neutral alpha-glucosidase AB OS=Homo sapiens GN=GANAB PE=1 SV=3 - [GANAB_HUMAN]	10.81 %	6	6
P53618	Coatomer subunit beta OS=Homo sapiens GN=COPB1 PE=1 SV=3 - [COPB_HUMAN]	1.99 %	1	1		Q15758	Neutral amino acid transporter B(0) OS=Homo sapiens GN=SLC1A5 PE=1 SV=2 - [AAAT_HUMAN]	4.44 %	2	2
O75131	Copine-3 OS=Homo sapiens GN=CPNE3 PE=1 SV=1 - [CPNE3_HUMAN]	2.98 %	1	1		O15226	NF-kappa-B-repressing factor OS=Homo sapiens GN=NKRF PE=1 SV=2 - [NKRF_HUMAN]	2.32 %	1	1
P04632	Calpain small subunit 1 OS=Homo sapiens GN=CAPNS1 PE=1 SV=1 - [CPNS1_HUMAN]	3.73 %	1	1		Q96TA1	Niban-like protein 1 OS=Homo sapiens GN=FAM129B PE=1 SV=3 - [NIBL1_HUMAN]	3.49 %	2	2
Q93063	Exostosin-2 OS=Homo sapiens GN=EXT2 PE=1 SV=1 - [EXT2_HUMAN]	1.25 %	1	1		P43490	Nicotinamide phosphoribosyltransferase OS=Homo sapiens GN=NAMPT PE=1 SV=1 - [NAMPT_HUMAN]	38.49 %	13	13
O95466	Formin-like protein 1 OS=Homo sapiens GN=FMNL1 PE=1 SV=3 - [FMNL1_HUMAN]	1.00 %	1	1		Q15233	Non-POU domain-containing octamer-binding protein OS=Homo sapiens GN=NONO PE=1 SV=4 - [NONO_HUMAN]	4.88 %	1	1
P52565	Rho GDP-dissociation inhibitor 1 OS=Homo sapiens GN=ARHGDIA PE=1 SV=3 - [GDIR1_HUMAN]	12.75 %	2	2		Q9Y266	Nuclear migration protein nudC OS=Homo sapiens GN=NUDC PE=1 SV=1 - [NUDC_HUMAN]	5.74 %	1	1
P05362	Intercellular adhesion molecule 1 OS=Homo sapiens GN=ICAM1 PE=1 SV=2 - [ICAM1_HUMAN]	4.14 %	2	2		P61970	Nuclear transport factor 2 OS=Homo sapiens GN=NUTF2 PE=1 SV=1 - [NTF2_HUMAN]	11.02 %	1	1
P47929	Galectin-7 OS=Homo sapiens GN=LGALS7 PE=1 SV=2 - [LEG7_HUMAN]	10.29 %	1	1		Q02818	Nucleobindin-1 OS=Homo sapiens GN=NUCB1 PE=1 SV=4 - [NUCB1_HUMAN]	8.89 %	2	2
O95372	Acyl-protein thioesterase 2 OS=Homo sapiens GN=LYPLA2 PE=1 SV=1 - [LYPA2_HUMAN]	7.79 %	1	1		Q14978	Nucleolar and coiled-body phosphoprotein 1 OS=Homo sapiens GN=NOLC1 PE=1 SV=2 - [NOLC1_HUMAN]	2.15 %	1	1
Q9H492	Microtubule-associated proteins 1A/1B light chain 3A OS=Homo sapiens GN=MAP1LC3A PE=1 SV=2 - [MLP3A_HUMAN]	5.79 %	1	1		P19338	Nucleolin OS=Homo sapiens GN=NCL PE=1 SV=3 - [NUCL_HUMAN]	23.52 %	14	14
P04220	Ig mu heavy chain disease protein OS=Homo sapiens PE=1 SV=1 - [MUCB_HUMAN]	5.12 %	1	1		P06748	Nucleophosmin OS=Homo sapiens GN=NPM1 PE=1 SV=2 - [NPM_HUMAN]	38.78 %	7	7
Q9BTU6	Phosphatidylinositol 4-kinase type 2-alpha OS=Homo sapiens GN=PI4K2A PE=1 SV=1 - [P4K2A_HUMAN]	2.30 %	1	1		P55209	Nucleosome assembly protein 1-like 1 OS=Homo sapiens GN=NAP1L1 PE=1 SV=1 - [NP1L1_HUMAN]	30.69 %	6	6
Q96PD5	N-acetylmuramoyl-L-alanine amidase OS=Homo sapiens GN=PGLYRP2 PE=1 SV=1 - [PGRP2_HUMAN]	2.60 %	1	1		Q99733	Nucleosome assembly protein 1-like 4 OS=Homo sapiens GN=NAP1L4 PE=1 SV=1 - [NP1L4_HUMAN]	11.73 %	3	3
P15927	Replication protein A 32 kDa subunit OS=Homo sapiens GN=RPA2 PE=1 SV=1 - [RFA2_HUMAN]	5.93 %	1	1		Q9NTK5	Obg-like ATPase 1 OS=Homo sapiens GN=OLA1 PE=1 SV=2 - [OLA1_HUMAN]	8.33 %	2	2
P13489	Ribonuclease inhibitor OS=Homo sapiens GN=RNH1 PE=1 SV=2 - [RINI_HUMAN]	4.77 %	1	1		O95497	Pantetheinase OS=Homo sapiens GN=VNN1 PE=1 SV=2 - [VNN1_HUMAN]	3.70 %	1	1
P46778	60S ribosomal protein L21 OS=Homo sapiens GN=RPL21 PE=1 SV=2 - [RL21_HUMAN]	6.88 %	1	1		P26022	Pentraxin-related protein PTX3 OS=Homo sapiens GN=PTX3 PE=1 SV=3 - [PTX3_HUMAN]	6.82 %	2	2
Q8TAA1	Probable ribonuclease 11 OS=Homo sapiens GN=RNASE11 PE=2 SV=1 - [RNS11_HUMAN]	11.06 %	1	1		P62937	Peptidyl-prolyl cis-trans isomerase A OS=Homo sapiens GN=PPIA PE=1 SV=2 - [PPIA_HUMAN]	43.03 %	7	7
P62266	40S ribosomal protein S23 OS=Homo sapiens GN=RPS23 PE=1 SV=3 - [RS23_HUMAN]	7.69 %	1	1		P23284	Peptidyl-prolyl cis-trans isomerase B OS=Homo sapiens GN=PPIB PE=1 SV=2 - [PPIB_HUMAN]	15.74 %	4	4
P62979	Ubiquitin-40S ribosomal protein S27a OS=Homo sapiens GN=RPS27A PE=1 SV=2 - [RS27A_HUMAN]	39.74 %	5	5		Q92626	Peroxidasin homolog OS=Homo sapiens GN=PXDN PE=1 SV=2 - [PXDN_HUMAN]	34.75 %	36	36
P61247	40S ribosomal protein S3a OS=Homo sapiens GN=RPS3A PE=1 SV=2 - [RS3A_HUMAN]	5.30 %	1	1		Q06830	Peroxiredoxin-1 OS=Homo sapiens GN=PRDX1 PE=1 SV=1 - [PRDX1_HUMAN]	33.17 %	4	5
Q9Y3I0	tRNA-splicing ligase RtcB homolog OS=Homo sapiens GN=RTCB PE=1 SV=1 - [RTCB_HUMAN]	2.77 %	1	1		P32119	Peroxiredoxin-2 OS=Homo sapiens GN=PRDX2 PE=1 SV=5 - [PRDX2_HUMAN]	26.77 %	2	3
Q14108	Lysosome membrane protein 2 OS=Homo sapiens GN=SCARB2 PE=1 SV=2 - [SCRB2_HUMAN]	4.18 %	2	2		P30044	Peroxiredoxin-5, mitochondrial OS=Homo sapiens GN=PRDX5 PE=1 SV=4 - [PRDX5_HUMAN]	3.74 %	1	1
Q9NR45	Sialic acid synthase OS=Homo sapiens GN=NANS PE=1 SV=2 - [SIAS_HUMAN]	7.80 %	1	1		P30041	Peroxiredoxin-6 OS=Homo sapiens GN=PRDX6 PE=1 SV=3 - [PRDX6_HUMAN]	37.05 %	5	5
P26640	Valine--tRNA ligase OS=Homo sapiens GN=VARS PE=1 SV=4 - [SYVC_HUMAN]	1.11 %	1	1		Q9Y285	Phenylalanine--tRNA ligase alpha subunit OS=Homo sapiens GN=FARSA PE=1 SV=3 - [SYFA_HUMAN]	4.92 %	2	2
P54577	Tyrosine--tRNA ligase, cytoplasmic OS=Homo sapiens GN=YARS PE=1 SV=4 - [SYYC_HUMAN]	1.70 %	1	1		Q9NSD9	Phenylalanine--tRNA ligase beta subunit OS=Homo sapiens GN=FARSB PE=1 SV=3 - [SYFB_HUMAN]	8.83 %	3	3
P53999	Activated RNA polymerase II transcriptional coactivator p15 OS=Homo sapiens GN=SUB1 PE=1 SV=3 - [TCP4_HUMAN]	8.66 %	1	1		P04180	Phosphatidylcholine-sterol acyltransferase OS=Homo sapiens GN=LCAT PE=1 SV=1 - [LCAT_HUMAN]	2.50 %	1	1
P35625	Metalloproteinase inhibitor 3 OS=Homo sapiens GN=TIMP3 PE=1 SV=2 - [TIMP3_HUMAN]	5.69 %	1	1		P36871	Phosphoglucomutase-1 OS=Homo sapiens GN=PGM1 PE=1 SV=3 - [PGM1_HUMAN]	8.90 %	2	2
O75643	U5 small nuclear ribonucleoprotein 200 kDa helicase OS=Homo sapiens GN=SNRNP200 PE=1 SV=2 - [U520_HUMAN]	2.76 %	2	2		Q96G03	Phosphoglucomutase-2 OS=Homo sapiens GN=PGM2 PE=1 SV=4 - [PGM2_HUMAN]	2.94 %	1	1
Q96QK1	Vacuolar protein sorting-associated protein 35 OS=Homo sapiens GN=VPS35 PE=1 SV=2 - [VPS35_HUMAN]	1.76 %	1	1		P18669	Phosphoglycerate mutase 1 OS=Homo sapiens GN=PGAM1 PE=1 SV=2 - [PGAM1_HUMAN]	23.23 %	3	3
Q08050-2	Isoform 2 of Forkhead box protein M1 OS=Homo sapiens GN=FOXM1 - [FOXM1_HUMAN]	2.41 %	1	1		Q9Y617	Phosphoserine aminotransferase OS=Homo sapiens GN=PSAT1 PE=1 SV=2 - [SERC_HUMAN]	6.22 %	1	1
P36269-2	Isoform 2 of Gamma-glutamyltransferase 5 OS=Homo sapiens GN=GGT5 - [GGT5_HUMAN]	2.71 %	1	1		P36955	Pigment epithelium-derived factor OS=Homo sapiens GN=SERPINF1 PE=1 SV=4 - [PEDF_HUMAN]	9.33 %	4	4
P50213-2	Isoform 2 of Isocitrate dehydrogenase [NAD] subunit alpha, mitochondrial OS=Homo sapiens GN=IDH3A - [IDH3A_HUMAN]	5.21 %	1	1		P05121	Plasminogen activator inhibitor 1 OS=Homo sapiens GN=SERPINE1 PE=1 SV=1 - [PAI1_HUMAN]	19.40 %	5	5
P05155-2	Isoform 2 of Plasma protease C1 inhibitor OS=Homo sapiens GN=SERPING1 - [IC1_HUMAN]	1.56 %	1	1		P13796	Plastin-2 OS=Homo sapiens GN=LCP1 PE=1 SV=6 - [PLSL_HUMAN]	3.19 %	1	1
P01130-2	Isoform 2 of Low-density lipoprotein receptor OS=Homo sapiens GN=LDLR - [LDLR_HUMAN]	2.05 %	1	1		P13797	Plastin-3 OS=Homo sapiens GN=PLS3 PE=1 SV=4 - [PLST_HUMAN]	4.13 %	2	2
Q6PKG0-3	Isoform 2 of La-related protein 1 OS=Homo sapiens GN=LARP1 - [LARP1_HUMAN]	0.98 %	1	1		P02776	Platelet factor 4 OS=Homo sapiens GN=PF4 PE=1 SV=2 - [PLF4_HUMAN]	7.92 %	1	1
Q15084-3	Isoform 3 of Protein disulfide-isomerase A6 OS=Homo sapiens GN=PDIA6 - [PDIA6_HUMAN]	3.43 %	1	1		P68402	Platelet-activating factor acetylhydrolase IB subunit beta OS=Homo sapiens GN=PAFAH1B2 PE=1 SV=1 - [PA1B2_HUMAN]	13.97 %	1	1
P36871-3	Isoform 3 of Phosphoglucomutase-1 OS=Homo sapiens GN=PGM1 - [PGM1_HUMAN]	3.01 %	1	1		Q15149	Plectin OS=Homo sapiens GN=PLEC PE=1 SV=3 - [PLEC_HUMAN]	9.93 %	31	31
P60891-2	Isoform 2 of Ribose-phosphate pyrophosphokinase 1 OS=Homo sapiens GN=PRPS1 - [PRPS1_HUMAN]	4.78 %	1	1		P09874	Poly [ADP-ribose] polymerase 1 OS=Homo sapiens GN=PARP1 PE=1 SV=4 - [PARP1_HUMAN]	4.54 %	3	3
Q01973-3	Isoform 3 of Inactive tyrosine-protein kinase transmembrane receptor ROR1 OS=Homo sapiens GN=ROR1 - [ROR1_HUMAN]	2.80 %	1	1		Q9UKK3	Poly [ADP-ribose] polymerase 4 OS=Homo sapiens GN=PARP4 PE=1 SV=3 - [PARP4_HUMAN]	1.16 %	1	1
P62318-2	Isoform 2 of Small nuclear ribonucleoprotein Sm D3 OS=Homo sapiens GN=SNRPD3 - [SMD3_HUMAN]	7.50 %	1	1		Q15365	Poly(rC)-binding protein 1 OS=Homo sapiens GN=PCBP1 PE=1 SV=2 - [PCBP1_HUMAN]	15.45 %	3	3
Q15185-4	Isoform 4 of Prostaglandin E synthase 3 OS=Homo sapiens GN=PTGES3 - [TEBP_HUMAN]	8.63 %	1	1		P11940	Polyadenylate-binding protein 1 OS=Homo sapiens GN=PABPC1 PE=1 SV=2 - [PABP1_HUMAN]	6.29 %	3	3
O60701-2	Isoform 2 of UDP-glucose 6-dehydrogenase OS=Homo sapiens GN=UGDH - [UGDH_HUMAN]	3.98 %	1	1		Q6NZI2	Polymerase I and transcript release factor OS=Homo sapiens GN=PTRF PE=1 SV=1 - [PTRF_HUMAN]	3.85 %	1	1
P49419-4	Isoform 4 of Alpha-aminoadipic semialdehyde dehydrogenase OS=Homo sapiens GN=ALDH7A1 - [AL7A1_HUMAN]	2.95 %	1	1		Q10471	Polypeptide N-acetylgalactosaminyltransferase 2 OS=Homo sapiens GN=GALNT2 PE=1 SV=1 - [GALT2_HUMAN]	1.93 %	1	1
Q96JD6-4	Isoform 4 of 1,5-anhydro-D-fructose reductase OS=Homo sapiens GN=AKR1E2 - [AKCL2_HUMAN]	2.61 %	1	1		P26599	Polypyrimidine tract-binding protein 1 OS=Homo sapiens GN=PTBP1 PE=1 SV=1 - [PTBP1_HUMAN]	8.29 %	2	2
P07741-2	Isoform 2 of Adenine phosphoribosyltransferase OS=Homo sapiens GN=APRT - [APT_HUMAN]	7.46 %	1	1		P0CG48	Polyubiquitin-C OS=Homo sapiens GN=UBC PE=1 SV=3 - [UBC_HUMAN]	44.67 %	3	3
Q6UY14-2	Isoform 2 of ADAMTS-like protein 4 OS=Homo sapiens GN=ADAMTSL4 - [ATL4_HUMAN]	1.82 %	1	1		P61758	Prefoldin subunit 3 OS=Homo sapiens GN=VBP1 PE=1 SV=3 - [PFD3_HUMAN]	12.69 %	1	1
Q8TBG4-3	Isoform 3 of Ethanolamine-phosphate phospho-lyase OS=Homo sapiens GN=ETNPPL - [AT2L1_HUMAN]	1.81 %	1	1		P02545	Prelamin-A/C OS=Homo sapiens GN=LMNA PE=1 SV=1 - [LMNA_HUMAN]	23.80 %	15	15
Q9C0I3-2	Isoform 2 of Serine-rich coiled-coil domain-containing protein 1 OS=Homo sapiens GN=CCSER1 - [CCSE1_HUMAN]	6.06 %	1	1		O75400	Pre-mRNA-processing factor 40 homolog A OS=Homo sapiens GN=PRPF40A PE=1 SV=2 - [PR40A_HUMAN]	1.57 %	1	1
Q6IPW1-2	Isoform 2 of Uncharacterized protein C11orf71 OS=Homo sapiens GN=C11orf71 - [CK071_HUMAN]	6.80 %	1	1		O43143	Pre-mRNA-splicing factor ATP-dependent RNA helicase DHX15 OS=Homo sapiens GN=DHX15 PE=1 SV=2 - [DHX15_HUMAN]	3.40 %	2	2
Q9BZP6-3	Isoform 3 of Acidic mammalian chitinase OS=Homo sapiens GN=CHIA - [CHIA_HUMAN]	6.67 %	1	1		P26196	Probable ATP-dependent RNA helicase DDX6 OS=Homo sapiens GN=DDX6 PE=1 SV=2 - [DDX6_HUMAN]	2.28 %	1	1
P09496-2	Isoform Non-brain of Clathrin light chain A OS=Homo sapiens GN=CLTA - [CLCA_HUMAN]	13.76 %	2	2		Q15113	Procollagen C-endopeptidase enhancer 1 OS=Homo sapiens GN=PCOLCE PE=1 SV=2 - [PCOC1_HUMAN]	2.00 %	1	1
Q96KP4-2	Isoform 2 of Cytosolic non-specific dipeptidase OS=Homo sapiens GN=CNDP2 - [CNDP2_HUMAN]	3.84 %	1	1		Q02809	Procollagen-lysine,2-oxoglutarate 5-dioxygenase 1 OS=Homo sapiens GN=PLOD1 PE=1 SV=2 - [PLOD1_HUMAN]	29.57 %	14	14
Q92499-3	Isoform 3 of ATP-dependent RNA helicase DDX1 OS=Homo sapiens GN=DDX1 - [DDX1_HUMAN]	3.10 %	1	1		O60568	Procollagen-lysine,2-oxoglutarate 5-dioxygenase 3 OS=Homo sapiens GN=PLOD3 PE=1 SV=1 - [PLOD3_HUMAN]	22.09 %	11	11
Q5T2R2-2	Isoform 2 of Decaprenyl-diphosphate synthase subunit 1 OS=Homo sapiens GN=PDSS1 - [DPS1_HUMAN]	7.19 %	1	1		P07737	Profilin-1 OS=Homo sapiens GN=PFN1 PE=1 SV=2 - [PROF1_HUMAN]	52.14 %	5	5
Q9UBQ5-2	Isoform 2 of Eukaryotic translation initiation factor 3 subunit K OS=Homo sapiens GN=EIF3K - [EIF3K_HUMAN]	10.90 %	1	1		Q8WUM4	Programmed cell death 6-interacting protein OS=Homo sapiens GN=PDCD6IP PE=1 SV=1 - [PDC6I_HUMAN]	1.96 %	1	1
P00740-2	Isoform 2 of Coagulation factor IX OS=Homo sapiens GN=F9 - [FA9_HUMAN]	2.84 %	1	1		Q99623	Prohibitin-2 OS=Homo sapiens GN=PHB2 PE=1 SV=2 - [PHB2_HUMAN]	4.35 %	1	1
Q15366-7	Isoform 7 of Poly(rC)-binding protein 2 OS=Homo sapiens GN=PCBP2 - [PCBP2_HUMAN]	4.09 %	1	1		P12273	Prolactin-inducible protein OS=Homo sapiens GN=PIP PE=1 SV=1 - [PIP_HUMAN]	37.67 %	4	4
Q15043-2	Isoform 2 of Zinc transporter ZIP14 OS=Homo sapiens GN=SLC39A14 - [S39AE_HUMAN]	2.49 %	1	1		Q9UQ80	Proliferation-associated protein 2G4 OS=Homo sapiens GN=PA2G4 PE=1 SV=3 - [PA2G4_HUMAN]	10.66 %	3	3
Q9NQC3-2	Isoform 2 of Reticulon-4 OS=Homo sapiens GN=RTN4 - [RTN4_HUMAN]	7.24 %	2	2		Q8NBP7	Proprotein convertase subtilisin/kexin type 9 OS=Homo sapiens GN=PCSK9 PE=1 SV=3 - [PCSK9_HUMAN]	14.16 %	7	7
P23381-2	Isoform 2 of Tryptophan--tRNA ligase, cytoplasmic OS=Homo sapiens GN=WARS - [SYWC_HUMAN]	3.72 %	1	1		P04090	Prorelaxin H2 OS=Homo sapiens GN=RLN2 PE=1 SV=1 - [REL2_HUMAN]	10.81 %	1	1
Q86YZ3	Hornerin OS=Homo sapiens GN=HRNR PE=1 SV=2 - [HORN_HUMAN]	1.68 %	1	1		P07602	Prosaposin OS=Homo sapiens GN=PSAP PE=1 SV=2 - [SAP_HUMAN]	25.00 %	10	10
O15226	NF-kappa-B-repressing factor OS=Homo sapiens GN=NKRF PE=1 SV=2 - [NKRF_HUMAN]	2.32 %	1	1		Q06323	Proteasome activator complex subunit 1 OS=Homo sapiens GN=PSME1 PE=1 SV=1 - [PSME1_HUMAN]	4.82 %	1	1
Q9P2S6	Ankyrin repeat and MYND domain-containing protein 1 OS=Homo sapiens GN=ANKMY1 PE=2 SV=2 - [ANKY1_HUMAN]	2.13 %	1	1		Q9UL46	Proteasome activator complex subunit 2 OS=Homo sapiens GN=PSME2 PE=1 SV=4 - [PSME2_HUMAN]	21.34 %	3	3
Q96BY7	Autophagy-related protein 2 homolog B OS=Homo sapiens GN=ATG2B PE=1 SV=5 - [ATG2B_HUMAN]	1.83 %	1	1		P61289	Proteasome activator complex subunit 3 OS=Homo sapiens GN=PSME3 PE=1 SV=1 - [PSME3_HUMAN]	9.45 %	2	2
Q9NYQ8	Protocadherin Fat 2 OS=Homo sapiens GN=FAT2 PE=1 SV=2 - [FAT2_HUMAN]	0.18 %	1	1		P25786	Proteasome subunit alpha type-1 OS=Homo sapiens GN=PSMA1 PE=1 SV=1 - [PSA1_HUMAN]	42.59 %	7	7
Q9UHE5	N-acetyltransferase 8 OS=Homo sapiens GN=NAT8 PE=1 SV=2 - [NAT8_HUMAN]	11.45 %	1	1		P25787	Proteasome subunit alpha type-2 OS=Homo sapiens GN=PSMA2 PE=1 SV=2 - [PSA2_HUMAN]	32.91 %	7	7
P58400	Neurexin-1-beta OS=Homo sapiens GN=NRXN1 PE=1 SV=2 - [NRX1B_HUMAN]	5.20 %	1	1		P25788	Proteasome subunit alpha type-3 OS=Homo sapiens GN=PSMA3 PE=1 SV=2 - [PSA3_HUMAN]	18.43 %	4	4
P04275	von Willebrand factor OS=Homo sapiens GN=VWF PE=1 SV=4 - [VWF_HUMAN]	1.49 %	1	1		P25789	Proteasome subunit alpha type-4 OS=Homo sapiens GN=PSMA4 PE=1 SV=1 - [PSA4_HUMAN]	42.15 %	6	6
Q5VYK3	Proteasome-associated protein ECM29 homolog OS=Homo sapiens GN=ECM29 PE=1 SV=2 - [ECM29_HUMAN]	0.38 %	1	1		P28066	Proteasome subunit alpha type-5 OS=Homo sapiens GN=PSMA5 PE=1 SV=3 - [PSA5_HUMAN]	19.09 %	4	4
Q86TH1	ADAMTS-like protein 2 OS=Homo sapiens GN=ADAMTSL2 PE=1 SV=1 - [ATL2_HUMAN]	1.89 %	1	1		P60900	Proteasome subunit alpha type-6 OS=Homo sapiens GN=PSMA6 PE=1 SV=1 - [PSA6_HUMAN]	19.92 %	4	4
Q9H089	Large subunit GTPase 1 homolog OS=Homo sapiens GN=LSG1 PE=1 SV=2 - [LSG1_HUMAN]	3.04 %	1	1		P20618	Proteasome subunit beta type-1 OS=Homo sapiens GN=PSMB1 PE=1 SV=2 - [PSB1_HUMAN]	38.59 %	7	7
Q96JM2	Zinc finger protein 462 OS=Homo sapiens GN=ZNF462 PE=1 SV=3 - [ZN462_HUMAN]	1.84 %	1	1		P49721	Proteasome subunit beta type-2 OS=Homo sapiens GN=PSMB2 PE=1 SV=1 - [PSB2_HUMAN]	57.71 %	7	7
Q68DI1	Zinc finger protein 776 OS=Homo sapiens GN=ZNF776 PE=1 SV=2 - [ZN776_HUMAN]	1.93 %	1	1		P49720	Proteasome subunit beta type-3 OS=Homo sapiens GN=PSMB3 PE=1 SV=2 - [PSB3_HUMAN]	27.32 %	4	4
P35030-5	Isoform 5 of Trypsin-3 OS=Homo sapiens GN=PRSS3 - [TRY3_HUMAN]	3.33 %	1	1		P28070	Proteasome subunit beta type-4 OS=Homo sapiens GN=PSMB4 PE=1 SV=4 - [PSB4_HUMAN]	7.58 %	1	1
Q96MX6-2	Isoform 2 of WD repeat-containing protein 92 OS=Homo sapiens GN=WDR92 - [WDR92_HUMAN]	5.90 %	1	1		P28074	Proteasome subunit beta type-5 OS=Homo sapiens GN=PSMB5 PE=1 SV=3 - [PSB5_HUMAN]	16.73 %	3	3
Q9HCH5-15	Isoform 12 of Synaptotagmin-like protein 2 OS=Homo sapiens GN=SYTL2 - [SYTL2_HUMAN]	5.98 %	1	1		P28072	Proteasome subunit beta type-6 OS=Homo sapiens GN=PSMB6 PE=1 SV=4 - [PSB6_HUMAN]	4.18 %	1	1
Q01650	Large neutral amino acids transporter small subunit 1 OS=Homo sapiens GN=SLC7A5 PE=1 SV=2 - [LAT1_HUMAN]	5.72 %	1	1		Q99436	Proteasome subunit beta type-7 OS=Homo sapiens GN=PSMB7 PE=1 SV=1 - [PSB7_HUMAN]	3.61 %	1	1
Q9Y5F2	Protocadherin beta-11 OS=Homo sapiens GN=PCDHB11 PE=2 SV=1 - [PCDBB_HUMAN]	0.88 %	1	1		Q5VYK3	Proteasome-associated protein ECM29 homolog OS=Homo sapiens GN=ECM29 PE=1 SV=2 - [ECM29_HUMAN]	5.26 %	6	6
Q92782-3	Isoform 3 of Zinc finger protein neuro-d4 OS=Homo sapiens GN=DPF1 - [DPF1_HUMAN]	6.33 %	1	1		Q99873	Protein arginine N-methyltransferase 1 OS=Homo sapiens GN=PRMT1 PE=1 SV=2 - [ANM1_HUMAN]	14.40 %	3	3
Q9Y4Z0	U6 snRNA-associated Sm-like protein LSm4 OS=Homo sapiens GN=LSM4 PE=1 SV=1 - [LSM4_HUMAN]	5.04 %	1	1		O75629	Protein CREG1 OS=Homo sapiens GN=CREG1 PE=1 SV=1 - [CREG1_HUMAN]	9.55 %	1	1
Q6R2W3	SCAN domain-containing protein 3 OS=Homo sapiens GN=ZBED9 PE=2 SV=1 - [SCND3_HUMAN]	0.53 %	1	1		O00622	Protein CYR61 OS=Homo sapiens GN=CYR61 PE=1 SV=1 - [CYR61_HUMAN]	20.47 %	5	5
Q9H2Y7	Zinc finger protein 106 OS=Homo sapiens GN=ZNF106 PE=1 SV=1 - [ZN106_HUMAN]	0.90 %	1	1		P35659	Protein DEK OS=Homo sapiens GN=DEK PE=1 SV=1 - [DEK_HUMAN]	2.67 %	1	1
Q8WXG9-4	Isoform 4 of G-protein coupled receptor 98 OS=Homo sapiens GN=GPR98 - [GPR98_HUMAN]	1.43 %	1	1		O60610	Protein diaphanous homolog 1 OS=Homo sapiens GN=DIAPH1 PE=1 SV=2 - [DIAP1_HUMAN]	3.77 %	3	3
Q15560-2	Isoform 2 of Transcription elongation factor A protein 2 OS=Homo sapiens GN=TCEA2 - [TCEA2_HUMAN]	8.46 %	1	1		P30101	Protein disulfide-isomerase A3 OS=Homo sapiens GN=PDIA3 PE=1 SV=4 - [PDIA3_HUMAN]	16.63 %	6	6
P61769	Beta-2-microglobulin OS=Homo sapiens GN=B2M PE=1 SV=1 - [B2MG_HUMAN]	31.93 %	3	3		Q15084	Protein disulfide-isomerase A6 OS=Homo sapiens GN=PDIA6 PE=1 SV=1 - [PDIA6_HUMAN]	17.95 %	5	5
O14493	Claudin-4 OS=Homo sapiens GN=CLDN4 PE=1 SV=1 - [CLD4_HUMAN]	7.66 %	1	1		Q92520	Protein FAM3C OS=Homo sapiens GN=FAM3C PE=1 SV=1 - [FAM3C_HUMAN]	7.05 %	1	1
P01034	Cystatin-C OS=Homo sapiens GN=CST3 PE=1 SV=1 - [CYTC_HUMAN]	18.49 %	2	2		Q96LP2	Protein FAM81B OS=Homo sapiens GN=FAM81B PE=1 SV=3 - [FA81B_HUMAN]	1.55 %	1	1
P01037	Cystatin-SN OS=Homo sapiens GN=CST1 PE=1 SV=3 - [CYTN_HUMAN]	12.77 %	1	1		O94915	Protein furry homolog-like OS=Homo sapiens GN=FRYL PE=1 SV=2 - [FRYL_HUMAN]	0.60 %	1	1
P01036	Cystatin-S OS=Homo sapiens GN=CST4 PE=1 SV=3 - [CYTS_HUMAN]	12.77 %	1	1		Q9UNF0	Protein kinase C and casein kinase substrate in neurons protein 2 OS=Homo sapiens GN=PACSIN2 PE=1 SV=2 - [PACN2_HUMAN]	2.26 %	1	1
P54852	Epithelial membrane protein 3 OS=Homo sapiens GN=EMP3 PE=1 SV=1 - [EMP3_HUMAN]	4.91 %	1	1		Q92597	Protein NDRG1 OS=Homo sapiens GN=NDRG1 PE=1 SV=1 - [NDRG1_HUMAN]	7.87 %	1	1
P04792	Heat shock protein beta-1 OS=Homo sapiens GN=HSPB1 PE=1 SV=2 - [HSPB1_HUMAN]	7.80 %	1	1		Q9BZQ8	Protein Niban OS=Homo sapiens GN=FAM129A PE=1 SV=1 - [NIBAN_HUMAN]	4.63 %	3	3
Q01628	Interferon-induced transmembrane protein 3 OS=Homo sapiens GN=IFITM3 PE=1 SV=2 - [IFM3_HUMAN]	30.83 %	2	2		Q9BVG4	Protein PBDC1 OS=Homo sapiens GN=PBDC1 PE=1 SV=1 - [PBDC1_HUMAN]	4.29 %	1	1
P31025	Lipocalin-1 OS=Homo sapiens GN=LCN1 PE=1 SV=1 - [LCN1_HUMAN]	6.25 %	1	1		Q9P258	Protein RCC2 OS=Homo sapiens GN=RCC2 PE=1 SV=2 - [RCC2_HUMAN]	2.11 %	1	1
Q96S97	Myeloid-associated differentiation marker OS=Homo sapiens GN=MYADM PE=1 SV=2 - [MYADM_HUMAN]	3.11 %	1	1		P60903	Protein S100-A10 OS=Homo sapiens GN=S100A10 PE=1 SV=2 - [S10AA_HUMAN]	17.53 %	1	1
P01033	Metalloproteinase inhibitor 1 OS=Homo sapiens GN=TIMP1 PE=1 SV=1 - [TIMP1_HUMAN]	11.11 %	2	2		P31949	Protein S100-A11 OS=Homo sapiens GN=S100A11 PE=1 SV=2 - [S10AB_HUMAN]	56.19 %	3	3
P20036	HLA class II histocompatibility antigen, DP alpha 1 chain OS=Homo sapiens GN=HLA-DPA1 PE=1 SV=1 - [DPA1_HUMAN]	16.54 %	1	1		P80511	Protein S100-A12 OS=Homo sapiens GN=S100A12 PE=1 SV=2 - [S10AC_HUMAN]	21.74 %	1	1
Q8ND71	GTPase IMAP family member 8 OS=Homo sapiens GN=GIMAP8 PE=2 SV=2 - [GIMA8_HUMAN]	3.01 %	1	1		Q99584	Protein S100-A13 OS=Homo sapiens GN=S100A13 PE=1 SV=1 - [S10AD_HUMAN]	24.49 %	1	1
P42766	60S ribosomal protein L35 OS=Homo sapiens GN=RPL35 PE=1 SV=2 - [RL35_HUMAN]	4.88 %	1	1		Q96FQ6	Protein S100-A16 OS=Homo sapiens GN=S100A16 PE=1 SV=1 - [S10AG_HUMAN]	29.13 %	2	2
P22692-2	Isoform 2 of Insulin-like growth factor-binding protein 4 OS=Homo sapiens GN=IGFBP4 - [IBP4_HUMAN]	4.43 %	1	1		P31151	Protein S100-A7 OS=Homo sapiens GN=S100A7 PE=1 SV=4 - [S10A7_HUMAN]	41.58 %	4	4
A1L4H1-2	Isoform 2 of Soluble scavenger receptor cysteine-rich domain-containing protein SSC5D OS=Homo sapiens GN=SSC5D - [SRCRL_HUMAN]	5.05 %	1	1		P05109	Protein S100-A8 OS=Homo sapiens GN=S100A8 PE=1 SV=1 - [S10A8_HUMAN]	23.66 %	2	2
Q6U841-2	Isoform 2 of Sodium-driven chloride bicarbonate exchanger OS=Homo sapiens GN=SLC4A10 - [S4A10_HUMAN]	3.86 %	1	1		P06702	Protein S100-A9 OS=Homo sapiens GN=S100A9 PE=1 SV=1 - [S10A9_HUMAN]	24.56 %	2	2
P21675-10	Isoform 2h of Transcription initiation factor TFIID subunit 1 OS=Homo sapiens GN=TAF1 - [TAF1_HUMAN]	0.52 %	1	1		Q01105	Protein SET OS=Homo sapiens GN=SET PE=1 SV=3 - [SET_HUMAN]	11.03 %	1	1
P01008	Antithrombin-III OS=Homo sapiens GN=SERPINC1 PE=1 SV=1 - [ANT3_HUMAN]	2.37 %	1	1		Q15437	Protein transport protein Sec23B OS=Homo sapiens GN=SEC23B PE=1 SV=2 - [SC23B_HUMAN]	5.61 %	3	3
P54709	Sodium/potassium-transporting ATPase subunit beta-3 OS=Homo sapiens GN=ATP1B3 PE=1 SV=1 - [AT1B3_HUMAN]	5.02 %	1	1		O94979	Protein transport protein Sec31A OS=Homo sapiens GN=SEC31A PE=1 SV=3 - [SC31A_HUMAN]	1.64 %	1	1
Q02930	Cyclic AMP-responsive element-binding protein 5 OS=Homo sapiens GN=CREB5 PE=1 SV=3 - [CREB5_HUMAN]	2.17 %	1	1		Q9H3U1	Protein unc-45 homolog A OS=Homo sapiens GN=UNC45A PE=1 SV=1 - [UN45A_HUMAN]	2.12 %	1	1
Q13136	Liprin-alpha-1 OS=Homo sapiens GN=PPFIA1 PE=1 SV=1 - [LIPA1_HUMAN]	1.58 %	1	1		P21980	Protein-glutamine gamma-glutamyltransferase 2 OS=Homo sapiens GN=TGM2 PE=1 SV=2 - [TGM2_HUMAN]	41.05 %	17	17
Q9UBJ2	ATP-binding cassette sub-family D member 2 OS=Homo sapiens GN=ABCD2 PE=1 SV=1 - [ABCD2_HUMAN]	4.73 %	1	1		Q92954	Proteoglycan 4 OS=Homo sapiens GN=PRG4 PE=1 SV=2 - [PRG4_HUMAN]	3.13 %	3	3
O95389	WNT1-inducible-signaling pathway protein 3 OS=Homo sapiens GN=WISP3 PE=1 SV=1 - [WISP3_HUMAN]	4.52 %	1	1		Q04941	Proteolipid protein 2 OS=Homo sapiens GN=PLP2 PE=1 SV=1 - [PLP2_HUMAN]	16.45 %	1	1
A6NEH6	Transmembrane protein 247 OS=Homo sapiens GN=TMEM247 PE=4 SV=2 - [TM247_HUMAN]	20.09 %	1	1		Q58FF6	Putative heat shock protein HSP 90-beta 4 OS=Homo sapiens GN=HSP90AB4P PE=5 SV=1 - [H90B4_HUMAN]	2.18 %	1	1
Q2M3C7-2	Isoform 2 of A-kinase anchor protein SPHKAP OS=Homo sapiens GN=SPHKAP - [SPKAP_HUMAN]	1.20 %	1	1		Q6ZMU1	Putative protein C3P1 OS=Homo sapiens GN=C3P1 PE=5 SV=3 - [C3P1_HUMAN]	3.86 %	1	1
Q9P202-3	Isoform 3 of Whirlin OS=Homo sapiens GN=WHRN - [WHRN_HUMAN]	3.24 %	1	1		Q6P474	Putative pyridoxal-dependent decarboxylase domain-containing protein 2 OS=Homo sapiens GN=PDXDC2P PE=5 SV=3 - [PDXD2_HUMAN]	2.56 %	1	1
A8MTT3	Protein CEBPZOS OS=Homo sapiens GN=CEBPZOS PE=1 SV=2 - [CEBOS_HUMAN]	23.75 %	1	1		A8MWD9	Putative small nuclear ribonucleoprotein G-like protein 15 OS=Homo sapiens GN=SNRPGP15 PE=5 SV=2 - [RUXGL_HUMAN]	17.11 %	1	1
P49356-2	Isoform 2 of Protein farnesyltransferase subunit beta OS=Homo sapiens GN=FNTB - [FNTB_HUMAN]	11.00 %	1	1		O00764	Pyridoxal kinase OS=Homo sapiens GN=PDXK PE=1 SV=1 - [PDXK_HUMAN]	12.18 %	2	2
P02766	Transthyretin OS=Homo sapiens GN=TTR PE=1 SV=1 - [TTHY_HUMAN]	4.08 %	1	1		P14618	Pyruvate kinase PKM OS=Homo sapiens GN=PKM PE=1 SV=4 - [KPYM_HUMAN]	65.54 %	32	32
O95497	Pantetheinase OS=Homo sapiens GN=VNN1 PE=1 SV=2 - [VNN1_HUMAN]	3.70 %	1	1		Q9H974	Queuine tRNA-ribosyltransferase accessory subunit 2 OS=Homo sapiens GN=QTRT2 PE=1 SV=1 - [QTRT2_HUMAN]	9.64 %	1	1
Q14562	ATP-dependent RNA helicase DHX8 OS=Homo sapiens GN=DHX8 PE=1 SV=1 - [DHX8_HUMAN]	1.31 %	1	1		P50395	Rab GDP dissociation inhibitor beta OS=Homo sapiens GN=GDI2 PE=1 SV=2 - [GDIB_HUMAN]	13.03 %	4	4
Q9Y4C8	Probable RNA-binding protein 19 OS=Homo sapiens GN=RBM19 PE=1 SV=3 - [RBM19_HUMAN]	4.38 %	1	1		P35241	Radixin OS=Homo sapiens GN=RDX PE=1 SV=1 - [RADI_HUMAN]	14.92 %	1	8
Q8N427	Thioredoxin domain-containing protein 3 OS=Homo sapiens GN=NME8 PE=2 SV=2 - [TXND3_HUMAN]	3.23 %	1	1		Q13283	Ras GTPase-activating protein-binding protein 1 OS=Homo sapiens GN=G3BP1 PE=1 SV=1 - [G3BP1_HUMAN]	1.93 %	1	1
P0C7P1-2	Isoform 2 of RNA-binding motif protein, Y chromosome, family 1 member D OS=Homo sapiens GN=RBMY1D - [RBY1D_HUMAN]	4.36 %	1	1		P46940	Ras GTPase-activating-like protein IQGAP1 OS=Homo sapiens GN=IQGAP1 PE=1 SV=1 - [IQGA1_HUMAN]	20.46 %	17	17
O94967-2	Isoform 2 of WD repeat-containing protein 47 OS=Homo sapiens GN=WDR47 - [WDR47_HUMAN]	5.39 %	1	1		Q15404	Ras suppressor protein 1 OS=Homo sapiens GN=RSU1 PE=1 SV=3 - [RSU1_HUMAN]	18.05 %	2	2
O75815-2	Isoform 2 of Breast cancer anti-estrogen resistance protein 3 OS=Homo sapiens GN=BCAR3 - [BCAR3_HUMAN]	5.59 %	1	1		Q9HB90	Ras-related GTP-binding protein C OS=Homo sapiens GN=RRAGC PE=1 SV=1 - [RRAGC_HUMAN]	5.76 %	1	1
Q9Y2E6-2	Isoform 2 of E3 ubiquitin-protein ligase DTX4 OS=Homo sapiens GN=DTX4 - [DTX4_HUMAN]	4.48 %	1	1		P62491	Ras-related protein Rab-11A OS=Homo sapiens GN=RAB11A PE=1 SV=3 - [RB11A_HUMAN]	28.24 %	4	4
Q9NR56-3	Isoform 3 of Muscleblind-like protein 1 OS=Homo sapiens GN=MBNL1 - [MBNL1_HUMAN]	15.23 %	1	1		Q9H0U4	Ras-related protein Rab-1B OS=Homo sapiens GN=RAB1B PE=1 SV=1 - [RAB1B_HUMAN]	19.90 %	2	3
Q96F45-2	Isoform 2 of Zinc finger protein 503 OS=Homo sapiens GN=ZNF503 - [ZN503_HUMAN]	4.60 %	1	1		Q15286	Ras-related protein Rab-35 OS=Homo sapiens GN=RAB35 PE=1 SV=1 - [RAB35_HUMAN]	14.43 %	1	2
Q8TBC5-4	Isoform 4 of Zinc finger and SCAN domain-containing protein 18 OS=Homo sapiens GN=ZSCAN18 - [ZSC18_HUMAN]	12.57 %	1	1		Q96S21	Ras-related protein Rab-40C OS=Homo sapiens GN=RAB40C PE=1 SV=1 - [RB40C_HUMAN]	2.85 %	1	1
O15427	Monocarboxylate transporter 4 OS=Homo sapiens GN=SLC16A3 PE=1 SV=1 - [MOT4_HUMAN]	2.80 %	1	1		P51148	Ras-related protein Rab-5C OS=Homo sapiens GN=RAB5C PE=1 SV=2 - [RAB5C_HUMAN]	18.98 %	3	3
Q8N0X2	Sperm-associated antigen 16 protein OS=Homo sapiens GN=SPAG16 PE=2 SV=2 - [SPG16_HUMAN]	1.11 %	1	1		P51149	Ras-related protein Rab-7a OS=Homo sapiens GN=RAB7A PE=1 SV=1 - [RAB7A_HUMAN]	15.46 %	2	2
Q16832	Discoidin domain-containing receptor 2 OS=Homo sapiens GN=DDR2 PE=1 SV=2 - [DDR2_HUMAN]	1.87 %	1	1		P61224	Ras-related protein Rap-1b OS=Homo sapiens GN=RAP1B PE=1 SV=1 - [RAP1B_HUMAN]	28.80 %	5	5
Q9HB03	Elongation of very long chain fatty acids protein 3 OS=Homo sapiens GN=ELOVL3 PE=1 SV=2 - [ELOV3_HUMAN]	14.07 %	1	1		P63244	Receptor of activated protein C kinase 1 OS=Homo sapiens GN=RACK1 PE=1 SV=3 - [RACK1_HUMAN]	34.07 %	7	7
Q96HE7	ERO1-like protein alpha OS=Homo sapiens GN=ERO1A PE=1 SV=2 - [ERO1A_HUMAN]	3.21 %	1	1		P10586	Receptor-type tyrosine-protein phosphatase F OS=Homo sapiens GN=PTPRF PE=1 SV=2 - [PTPRF_HUMAN]	0.79 %	1	1
A9UHW6	MIF4G domain-containing protein OS=Homo sapiens GN=MIF4GD PE=1 SV=1 - [MI4GD_HUMAN]	17.57 %	1	1		Q13332	Receptor-type tyrosine-protein phosphatase S OS=Homo sapiens GN=PTPRS PE=1 SV=3 - [PTPRS_HUMAN]	1.18 %	1	1
Q9Y5Y9	Sodium channel protein type 10 subunit alpha OS=Homo sapiens GN=SCN10A PE=1 SV=2 - [SCNAA_HUMAN]	1.99 %	1	1		O75787	Renin receptor OS=Homo sapiens GN=ATP6AP2 PE=1 SV=2 - [RENR_HUMAN]	6.86 %	1	1
Q9UIJ5	Palmitoyltransferase ZDHHC2 OS=Homo sapiens GN=ZDHHC2 PE=1 SV=1 - [ZDHC2_HUMAN]	3.54 %	1	1		P15927	Replication protein A 32 kDa subunit OS=Homo sapiens GN=RPA2 PE=1 SV=1 - [RFA2_HUMAN]	24.07 %	3	3
Q6ZXV5-2	Isoform 2 of Transmembrane and TPR repeat-containing protein 3 OS=Homo sapiens GN=TMTC3 - [TMTC3_HUMAN]	0.77 %	1	1		P50120	Retinol-binding protein 2 OS=Homo sapiens GN=RBP2 PE=1 SV=3 - [RET2_HUMAN]	9.70 %	1	1
A8K8P3-5	Isoform 5 of Protein SFI1 homolog OS=Homo sapiens GN=SFI1 - [SFI1_HUMAN]	1.21 %	1	1		P52565	Rho GDP-dissociation inhibitor 1 OS=Homo sapiens GN=ARHGDIA PE=1 SV=3 - [GDIR1_HUMAN]	7.35 %	1	1
						Q96PE2	Rho guanine nucleotide exchange factor 17 OS=Homo sapiens GN=ARHGEF17 PE=1 SV=1 - [ARHGH_HUMAN]	0.39 %	1	1
						P08134	Rho-related GTP-binding protein RhoC OS=Homo sapiens GN=RHOC PE=1 SV=1 - [RHOC_HUMAN]	38.86 %	2	4
						P13489	Ribonuclease inhibitor OS=Homo sapiens GN=RNH1 PE=1 SV=2 - [RINI_HUMAN]	14.32 %	4	4
						P23921	Ribonucleoside-diphosphate reductase large subunit OS=Homo sapiens GN=RRM1 PE=1 SV=1 - [RIR1_HUMAN]	2.40 %	1	1
						P11908	Ribose-phosphate pyrophosphokinase 2 OS=Homo sapiens GN=PRPS2 PE=1 SV=2 - [PRPS2_HUMAN]	4.72 %	1	1
						P22087	rRNA 2'-O-methyltransferase fibrillarin OS=Homo sapiens GN=FBL PE=1 SV=2 - [FBRL_HUMAN]	6.23 %	1	1
						Q9Y265	RuvB-like 1 OS=Homo sapiens GN=RUVBL1 PE=1 SV=1 - [RUVB1_HUMAN]	3.51 %	1	1
						Q9Y230	RuvB-like 2 OS=Homo sapiens GN=RUVBL2 PE=1 SV=3 - [RUVB2_HUMAN]	7.34 %	3	3
						Q8WVM8	Sec1 family domain-containing protein 1 OS=Homo sapiens GN=SCFD1 PE=1 SV=4 - [SCFD1_HUMAN]	2.34 %	1	1
						O95969	Secretoglobin family 1D member 2 OS=Homo sapiens GN=SCGB1D2 PE=2 SV=1 - [SG1D2_HUMAN]	11.11 %	1	1
						P04279	Semenogelin-1 OS=Homo sapiens GN=SEMG1 PE=1 SV=2 - [SEMG1_HUMAN]	1.95 %	1	1
						Q15019	Septin-2 OS=Homo sapiens GN=SEPT2 PE=1 SV=1 - [SEPT2_HUMAN]	14.13 %	3	3
						Q9UHD8	Septin-9 OS=Homo sapiens GN=SEPT9 PE=1 SV=2 - [SEPT9_HUMAN]	3.07 %	1	1
						Q13501	Sequestosome-1 OS=Homo sapiens GN=SQSTM1 PE=1 SV=1 - [SQSTM_HUMAN]	11.36 %	2	2
						P34897	Serine hydroxymethyltransferase, mitochondrial OS=Homo sapiens GN=SHMT2 PE=1 SV=3 - [GLYM_HUMAN]	23.21 %	7	7
						O95084	Serine protease 23 OS=Homo sapiens GN=PRSS23 PE=1 SV=1 - [PRS23_HUMAN]	32.11 %	8	8
						O94804	Serine/threonine-protein kinase 10 OS=Homo sapiens GN=STK10 PE=1 SV=1 - [STK10_HUMAN]	2.17 %	1	1
						Q00005	Serine/threonine-protein phosphatase 2A 55 kDa regulatory subunit B beta isoform OS=Homo sapiens GN=PPP2R2B PE=1 SV=1 - [2ABB_HUMAN]	3.16 %	1	1
						Q14738	Serine/threonine-protein phosphatase 2A 56 kDa regulatory subunit delta isoform OS=Homo sapiens GN=PPP2R5D PE=1 SV=1 - [2A5D_HUMAN]	1.83 %	1	1
						P30153	Serine/threonine-protein phosphatase 2A 65 kDa regulatory subunit A alpha isoform OS=Homo sapiens GN=PPP2R1A PE=1 SV=4 - [2AAA_HUMAN]	9.51 %	3	3
						P62714	Serine/threonine-protein phosphatase 2A catalytic subunit beta isoform OS=Homo sapiens GN=PPP2CB PE=1 SV=1 - [PP2AB_HUMAN]	18.45 %	3	3
						P36873	Serine/threonine-protein phosphatase PP1-gamma catalytic subunit OS=Homo sapiens GN=PPP1CC PE=1 SV=1 - [PP1G_HUMAN]	18.58 %	5	5
						P49591	Serine--tRNA ligase, cytoplasmic OS=Homo sapiens GN=SARS PE=1 SV=3 - [SYSC_HUMAN]	16.15 %	5	5
						P02787	Serotransferrin OS=Homo sapiens GN=TF PE=1 SV=3 - [TRFE_HUMAN]	8.17 %	3	3
						Q96P63	Serpin B12 OS=Homo sapiens GN=SERPINB12 PE=1 SV=1 - [SPB12_HUMAN]	4.20 %	1	1
						P50454	Serpin H1 OS=Homo sapiens GN=SERPINH1 PE=1 SV=2 - [SERPH_HUMAN]	7.18 %	2	2
						P35542	Serum amyloid A-4 protein OS=Homo sapiens GN=SAA4 PE=1 SV=2 - [SAA4_HUMAN]	6.92 %	1	1
						P04278	Sex hormone-binding globulin OS=Homo sapiens GN=SHBG PE=1 SV=2 - [SHBG_HUMAN]	3.98 %	1	1
						P10768	S-formylglutathione hydrolase OS=Homo sapiens GN=ESD PE=1 SV=2 - [ESTD_HUMAN]	7.45 %	1	1
						Q9NR45	Sialic acid synthase OS=Homo sapiens GN=NANS PE=1 SV=2 - [SIAS_HUMAN]	4.18 %	1	1
						P37108	Signal recognition particle 14 kDa protein OS=Homo sapiens GN=SRP14 PE=1 SV=2 - [SRP14_HUMAN]	7.35 %	1	1
						P49458	Signal recognition particle 9 kDa protein OS=Homo sapiens GN=SRP9 PE=1 SV=2 - [SRP09_HUMAN]	12.79 %	1	1
						Q04837	Single-stranded DNA-binding protein, mitochondrial OS=Homo sapiens GN=SSBP1 PE=1 SV=1 - [SSBP_HUMAN]	10.14 %	1	1
						Q2VWA4	SKI family transcriptional corepressor 2 OS=Homo sapiens GN=SKOR2 PE=1 SV=2 - [SKOR2_HUMAN]	1.60 %	1	1
						P62304	Small nuclear ribonucleoprotein E OS=Homo sapiens GN=SNRPE PE=1 SV=1 - [RUXE_HUMAN]	11.96 %	1	1
						P62314	Small nuclear ribonucleoprotein Sm D1 OS=Homo sapiens GN=SNRPD1 PE=1 SV=1 - [SMD1_HUMAN]	16.81 %	1	1
						P62316	Small nuclear ribonucleoprotein Sm D2 OS=Homo sapiens GN=SNRPD2 PE=1 SV=1 - [SMD2_HUMAN]	5.93 %	1	1
						P62318	Small nuclear ribonucleoprotein Sm D3 OS=Homo sapiens GN=SNRPD3 PE=1 SV=1 - [SMD3_HUMAN]	15.08 %	2	2
						P14678	Small nuclear ribonucleoprotein-associated proteins B and B' OS=Homo sapiens GN=SNRPB PE=1 SV=2 - [RSMB_HUMAN]	6.25 %	2	2
						P05023	Sodium/potassium-transporting ATPase subunit alpha-1 OS=Homo sapiens GN=ATP1A1 PE=1 SV=1 - [AT1A1_HUMAN]	8.70 %	6	6
						P05026	Sodium/potassium-transporting ATPase subunit beta-1 OS=Homo sapiens GN=ATP1B1 PE=1 SV=1 - [AT1B1_HUMAN]	16.50 %	3	3
						P54709	Sodium/potassium-transporting ATPase subunit beta-3 OS=Homo sapiens GN=ATP1B3 PE=1 SV=1 - [AT1B3_HUMAN]	5.02 %	1	1
						P11166	Solute carrier family 2, facilitated glucose transporter member 1 OS=Homo sapiens GN=SLC2A1 PE=1 SV=2 - [GTR1_HUMAN]	15.45 %	6	6
						Q9NQZ2	Something about silencing protein 10 OS=Homo sapiens GN=UTP3 PE=1 SV=1 - [SAS10_HUMAN]	3.76 %	1	1
						Q13813	Spectrin alpha chain, non-erythrocytic 1 OS=Homo sapiens GN=SPTAN1 PE=1 SV=3 - [SPTN1_HUMAN]	5.62 %	9	9
						Q01082	Spectrin beta chain, non-erythrocytic 1 OS=Homo sapiens GN=SPTBN1 PE=1 SV=2 - [SPTB2_HUMAN]	2.16 %	4	4
						P63208	S-phase kinase-associated protein 1 OS=Homo sapiens GN=SKP1 PE=1 SV=2 - [SKP1_HUMAN]	15.34 %	1	2
						Q96LT4	Sphingomyelin synthase-related protein 1 OS=Homo sapiens GN=SAMD8 PE=1 SV=2 - [SAMD8_HUMAN]	10.36 %	1	1
						Q13838	Spliceosome RNA helicase DDX39B OS=Homo sapiens GN=DDX39B PE=1 SV=1 - [DX39B_HUMAN]	14.02 %	4	4
						Q12874	Splicing factor 3A subunit 3 OS=Homo sapiens GN=SF3A3 PE=1 SV=1 - [SF3A3_HUMAN]	2.99 %	1	1
						Q15020	Squamous cell carcinoma antigen recognized by T-cells 3 OS=Homo sapiens GN=SART3 PE=1 SV=1 - [SART3_HUMAN]	2.08 %	1	1
						Q7KZF4	Staphylococcal nuclease domain-containing protein 1 OS=Homo sapiens GN=SND1 PE=1 SV=1 - [SND1_HUMAN]	16.92 %	10	10
						P38646	Stress-70 protein, mitochondrial OS=Homo sapiens GN=HSPA9 PE=1 SV=2 - [GRP75_HUMAN]	8.98 %	4	4
						P31948	Stress-induced-phosphoprotein 1 OS=Homo sapiens GN=STIP1 PE=1 SV=1 - [STIP1_HUMAN]	6.63 %	3	3
						Q14683	Structural maintenance of chromosomes protein 1A OS=Homo sapiens GN=SMC1A PE=1 SV=2 - [SMC1A_HUMAN]	2.27 %	2	2
						Q9UQE7	Structural maintenance of chromosomes protein 3 OS=Homo sapiens GN=SMC3 PE=1 SV=2 - [SMC3_HUMAN]	3.45 %	3	3
						P78539	Sushi repeat-containing protein SRPX OS=Homo sapiens GN=SRPX PE=1 SV=1 - [SRPX_HUMAN]	6.47 %	2	2
						Q99536	Synaptic vesicle membrane protein VAT-1 homolog OS=Homo sapiens GN=VAT1 PE=1 SV=2 - [VAT1_HUMAN]	11.20 %	3	3
						O00560	Syntenin-1 OS=Homo sapiens GN=SDCBP PE=1 SV=1 - [SDCB1_HUMAN]	22.48 %	3	3
						P17987	T-complex protein 1 subunit alpha OS=Homo sapiens GN=TCP1 PE=1 SV=1 - [TCPA_HUMAN]	30.76 %	8	8
						P78371	T-complex protein 1 subunit beta OS=Homo sapiens GN=CCT2 PE=1 SV=4 - [TCPB_HUMAN]	27.29 %	10	10
						P50991	T-complex protein 1 subunit delta OS=Homo sapiens GN=CCT4 PE=1 SV=4 - [TCPD_HUMAN]	21.52 %	6	6
						P48643	T-complex protein 1 subunit epsilon OS=Homo sapiens GN=CCT5 PE=1 SV=1 - [TCPE_HUMAN]	33.27 %	10	10
						Q99832	T-complex protein 1 subunit eta OS=Homo sapiens GN=CCT7 PE=1 SV=2 - [TCPH_HUMAN]	25.60 %	9	9
						P49368	T-complex protein 1 subunit gamma OS=Homo sapiens GN=CCT3 PE=1 SV=4 - [TCPG_HUMAN]	24.77 %	8	8
						P50990	T-complex protein 1 subunit theta OS=Homo sapiens GN=CCT8 PE=1 SV=4 - [TCPQ_HUMAN]	18.07 %	7	7
						P40227	T-complex protein 1 subunit zeta OS=Homo sapiens GN=CCT6A PE=1 SV=3 - [TCPZ_HUMAN]	26.37 %	9	9
						P24821	Tenascin OS=Homo sapiens GN=TNC PE=1 SV=3 - [TENA_HUMAN]	1.91 %	2	2
						O14817	Tetraspanin-4 OS=Homo sapiens GN=TSPAN4 PE=1 SV=1 - [TSN4_HUMAN]	10.50 %	1	1
						P10599	Thioredoxin OS=Homo sapiens GN=TXN PE=1 SV=3 - [THIO_HUMAN]	35.24 %	4	4
						P26639	Threonine--tRNA ligase, cytoplasmic OS=Homo sapiens GN=TARS PE=1 SV=3 - [SYTC_HUMAN]	25.31 %	15	15
						Q6ZMP0	Thrombospondin type-1 domain-containing protein 4 OS=Homo sapiens GN=THSD4 PE=2 SV=2 - [THSD4_HUMAN]	0.98 %	1	1
						P04818	Thymidylate synthase OS=Homo sapiens GN=TYMS PE=1 SV=3 - [TYSY_HUMAN]	3.51 %	1	1
						P05543	Thyroxine-binding globulin OS=Homo sapiens GN=SERPINA7 PE=1 SV=2 - [THBG_HUMAN]	5.78 %	2	2
						P13726	Tissue factor OS=Homo sapiens GN=F3 PE=1 SV=1 - [TF_HUMAN]	12.20 %	3	3
						P10646	Tissue factor pathway inhibitor OS=Homo sapiens GN=TFPI PE=1 SV=1 - [TFPI1_HUMAN]	2.96 %	2	2
						P00750	Tissue-type plasminogen activator OS=Homo sapiens GN=PLAT PE=1 SV=1 - [TPA_HUMAN]	27.94 %	11	11
						P37837	Transaldolase OS=Homo sapiens GN=TALDO1 PE=1 SV=2 - [TALDO_HUMAN]	3.26 %	1	1
						Q15370	Transcription elongation factor B polypeptide 2 OS=Homo sapiens GN=TCEB2 PE=1 SV=1 - [ELOB_HUMAN]	6.78 %	1	1
						P31629	Transcription factor HIVEP2 OS=Homo sapiens GN=HIVEP2 PE=1 SV=2 - [ZEP2_HUMAN]	0.78 %	1	1
						O14867	Transcription regulator protein BACH1 OS=Homo sapiens GN=BACH1 PE=1 SV=2 - [BACH1_HUMAN]	1.90 %	1	1
						P02786	Transferrin receptor protein 1 OS=Homo sapiens GN=TFRC PE=1 SV=2 - [TFR1_HUMAN]	8.42 %	5	5
						Q03167	Transforming growth factor beta receptor type 3 OS=Homo sapiens GN=TGFBR3 PE=1 SV=3 - [TGBR3_HUMAN]	1.76 %	1	1
						P61812	Transforming growth factor beta-2 OS=Homo sapiens GN=TGFB2 PE=1 SV=1 - [TGFB2_HUMAN]	26.33 %	7	7
						Q15582	Transforming growth factor-beta-induced protein ig-h3 OS=Homo sapiens GN=TGFBI PE=1 SV=1 - [BGH3_HUMAN]	25.62 %	10	10
						P61586	Transforming protein RhoA OS=Homo sapiens GN=RHOA PE=1 SV=1 - [RHOA_HUMAN]	38.86 %	2	4
						P37802	Transgelin-2 OS=Homo sapiens GN=TAGLN2 PE=1 SV=3 - [TAGL2_HUMAN]	38.19 %	5	5
						P55072	Transitional endoplasmic reticulum ATPase OS=Homo sapiens GN=VCP PE=1 SV=4 - [TERA_HUMAN]	52.73 %	27	27
						P29401	Transketolase OS=Homo sapiens GN=TKT PE=1 SV=3 - [TKT_HUMAN]	11.88 %	5	5
						Q9H0I9	Transketolase-like protein 2 OS=Homo sapiens GN=TKTL2 PE=2 SV=1 - [TKTL2_HUMAN]	0.96 %	1	1
						Q92973	Transportin-1 OS=Homo sapiens GN=TNPO1 PE=1 SV=2 - [TNPO1_HUMAN]	12.92 %	7	7
						P22102	Trifunctional purine biosynthetic protein adenosine-3 OS=Homo sapiens GN=GART PE=1 SV=1 - [PUR2_HUMAN]	13.17 %	7	7
						P60174	Triosephosphate isomerase OS=Homo sapiens GN=TPI1 PE=1 SV=3 - [TPIS_HUMAN]	16.08 %	3	3
						Q9Y3I0	tRNA-splicing ligase RtcB homolog OS=Homo sapiens GN=RTCB PE=1 SV=1 - [RTCB_HUMAN]	12.67 %	3	3
						Q13641	Trophoblast glycoprotein OS=Homo sapiens GN=TPBG PE=1 SV=1 - [TPBG_HUMAN]	3.33 %	1	1
						P67936	Tropomyosin alpha-4 chain OS=Homo sapiens GN=TPM4 PE=1 SV=3 - [TPM4_HUMAN]	4.03 %	1	1
						Q71U36	Tubulin alpha-1A chain OS=Homo sapiens GN=TUBA1A PE=1 SV=1 - [TBA1A_HUMAN]	73.17 %	1	24
						Q9BQE3	Tubulin alpha-1C chain OS=Homo sapiens GN=TUBA1C PE=1 SV=1 - [TBA1C_HUMAN]	73.50 %	2	25
						P07437	Tubulin beta chain OS=Homo sapiens GN=TUBB PE=1 SV=2 - [TBB5_HUMAN]	54.50 %	4	19
						Q13885	Tubulin beta-2A chain OS=Homo sapiens GN=TUBB2A PE=1 SV=1 - [TBB2A_HUMAN]	38.43 %	0	14
						Q13509	Tubulin beta-3 chain OS=Homo sapiens GN=TUBB3 PE=1 SV=2 - [TBB3_HUMAN]	29.33 %	1	11
						P68371	Tubulin beta-4B chain OS=Homo sapiens GN=TUBB4B PE=1 SV=1 - [TBB4B_HUMAN]	54.38 %	2	19
						Q9BUF5	Tubulin beta-6 chain OS=Homo sapiens GN=TUBB6 PE=1 SV=1 - [TBB6_HUMAN]	19.06 %	1	8
						Q15813	Tubulin-specific chaperone E OS=Homo sapiens GN=TBCE PE=1 SV=1 - [TBCE_HUMAN]	3.23 %	1	1
						Q9GZM7	Tubulointerstitial nephritis antigen-like OS=Homo sapiens GN=TINAGL1 PE=1 SV=1 - [TINAL_HUMAN]	11.56 %	4	4
						Q06124	Tyrosine-protein phosphatase non-receptor type 11 OS=Homo sapiens GN=PTPN11 PE=1 SV=2 - [PTN11_HUMAN]	3.02 %	1	1
						P54577	Tyrosine--tRNA ligase, cytoplasmic OS=Homo sapiens GN=YARS PE=1 SV=4 - [SYYC_HUMAN]	1.52 %	1	1
						P09661	U2 small nuclear ribonucleoprotein A' OS=Homo sapiens GN=SNRPA1 PE=1 SV=2 - [RU2A_HUMAN]	3.53 %	1	1
						O75643	U5 small nuclear ribonucleoprotein 200 kDa helicase OS=Homo sapiens GN=SNRNP200 PE=1 SV=2 - [U520_HUMAN]	3.04 %	6	6
						P45974	Ubiquitin carboxyl-terminal hydrolase 5 OS=Homo sapiens GN=USP5 PE=1 SV=2 - [UBP5_HUMAN]	5.48 %	2	2
						Q93009	Ubiquitin carboxyl-terminal hydrolase 7 OS=Homo sapiens GN=USP7 PE=1 SV=2 - [UBP7_HUMAN]	1.18 %	1	1
						P22314	Ubiquitin-like modifier-activating enzyme 1 OS=Homo sapiens GN=UBA1 PE=1 SV=3 - [UBA1_HUMAN]	16.82 %	9	9
						O60701	UDP-glucose 6-dehydrogenase OS=Homo sapiens GN=UGDH PE=1 SV=1 - [UGDH_HUMAN]	5.67 %	2	2
						Q8NBZ7	UDP-glucuronic acid decarboxylase 1 OS=Homo sapiens GN=UXS1 PE=1 SV=1 - [UXS1_HUMAN]	5.95 %	1	1
						Q16222	UDP-N-acetylhexosamine pyrophosphorylase OS=Homo sapiens GN=UAP1 PE=1 SV=3 - [UAP1_HUMAN]	1.92 %	1	1
						Q6ZR85	Uncharacterized protein C17orf107 OS=Homo sapiens GN=C17orf107 PE=2 SV=1 - [CQ107_HUMAN]	11.58 %	1	1
						Q5SNV9	Uncharacterized protein C1orf167 OS=Homo sapiens GN=C1orf167 PE=2 SV=2 - [CA167_HUMAN]	1.36 %	1	1
						A6NGG8	Uncharacterized protein C2orf71 OS=Homo sapiens GN=C2orf71 PE=1 SV=1 - [CB071_HUMAN]	0.78 %	1	1
						O00159	Unconventional myosin-Ic OS=Homo sapiens GN=MYO1C PE=1 SV=4 - [MYO1C_HUMAN]	9.31 %	5	5
						Q9Y224	UPF0568 protein C14orf166 OS=Homo sapiens GN=C14orf166 PE=1 SV=1 - [CN166_HUMAN]	5.74 %	1	1
						P00749	Urokinase-type plasminogen activator OS=Homo sapiens GN=PLAU PE=1 SV=2 - [UROK_HUMAN]	13.92 %	4	4
						Q16851	UTP--glucose-1-phosphate uridylyltransferase OS=Homo sapiens GN=UGP2 PE=1 SV=5 - [UGPA_HUMAN]	9.25 %	3	3
						P54725	UV excision repair protein RAD23 homolog A OS=Homo sapiens GN=RAD23A PE=1 SV=1 - [RD23A_HUMAN]	8.26 %	1	1
						O75436	Vacuolar protein sorting-associated protein 26A OS=Homo sapiens GN=VPS26A PE=1 SV=2 - [VP26A_HUMAN]	7.34 %	1	1
						Q96QK1	Vacuolar protein sorting-associated protein 35 OS=Homo sapiens GN=VPS35 PE=1 SV=2 - [VPS35_HUMAN]	3.14 %	2	2
						P26640	Valine--tRNA ligase OS=Homo sapiens GN=VARS PE=1 SV=4 - [SYVC_HUMAN]	8.39 %	6	6
						P49767	Vascular endothelial growth factor C OS=Homo sapiens GN=VEGFC PE=1 SV=1 - [VEGFC_HUMAN]	4.30 %	1	1
						Q6EMK4	Vasorin OS=Homo sapiens GN=VASN PE=1 SV=1 - [VASN_HUMAN]	2.53 %	1	1
						P08670	Vimentin OS=Homo sapiens GN=VIM PE=1 SV=4 - [VIME_HUMAN]	58.80 %	31	32
						P02774	Vitamin D-binding protein OS=Homo sapiens GN=GC PE=1 SV=1 - [VTDB_HUMAN]	6.54 %	3	3
						P54289	Voltage-dependent calcium channel subunit alpha-2/delta-1 OS=Homo sapiens GN=CACNA2D1 PE=1 SV=3 - [CA2D1_HUMAN]	4.90 %	3	3
						P38606	V-type proton ATPase catalytic subunit A OS=Homo sapiens GN=ATP6V1A PE=1 SV=2 - [VATA_HUMAN]	2.59 %	1	1
						P36543	V-type proton ATPase subunit E 1 OS=Homo sapiens GN=ATP6V1E1 PE=1 SV=1 - [VATE1_HUMAN]	8.85 %	1	1
						A6NGB9	WAS/WASL-interacting protein family member 3 OS=Homo sapiens GN=WIPF3 PE=1 SV=4 - [WIPF3_HUMAN]	2.48 %	1	1
						O75083	WD repeat-containing protein 1 OS=Homo sapiens GN=WDR1 PE=1 SV=4 - [WDR1_HUMAN]	10.56 %	4	4
						P12955	Xaa-Pro dipeptidase OS=Homo sapiens GN=PEPD PE=1 SV=3 - [PEPD_HUMAN]	2.03 %	1	1
						P13010	X-ray repair cross-complementing protein 5 OS=Homo sapiens GN=XRCC5 PE=1 SV=3 - [XRCC5_HUMAN]	24.45 %	11	11
						P12956	X-ray repair cross-complementing protein 6 OS=Homo sapiens GN=XRCC6 PE=1 SV=2 - [XRCC6_HUMAN]	33.66 %	12	12
						Q16600	Zinc finger protein 239 OS=Homo sapiens GN=ZNF239 PE=1 SV=3 - [ZN239_HUMAN]	1.97 %	1	1
						A2RRD8	Zinc finger protein 320 OS=Homo sapiens GN=ZNF320 PE=1 SV=1 - [ZN320_HUMAN]	8.06 %	1	1
						Q96JM2	Zinc finger protein 462 OS=Homo sapiens GN=ZNF462 PE=1 SV=3 - [ZN462_HUMAN]	1.84 %	1	1
						Q96JF6	Zinc finger protein 594 OS=Homo sapiens GN=ZNF594 PE=2 SV=3 - [ZN594_HUMAN]	1.36 %	1	1
						Q5T7W0	Zinc finger protein 618 OS=Homo sapiens GN=ZNF618 PE=1 SV=1 - [ZN618_HUMAN]	1.15 %	1	1
						P0CJ79	Zinc finger protein 888 OS=Homo sapiens GN=ZNF888 PE=3 SV=1 - [ZN888_HUMAN]	8.20 %	1	1
						A8MT65	Zinc finger protein 891 OS=Homo sapiens GN=ZNF891 PE=2 SV=2 - [ZN891_HUMAN]	3.31 %	1	1
						Q9BR11	Zinc finger SWIM domain-containing protein 1 OS=Homo sapiens GN=ZSWIM1 PE=2 SV=2 - [ZSWM1_HUMAN]	8.45 %	1	1
